# Supplementary material for: Inhibition of interleukin-1 receptor-associated kinase (IRAK)-4 provides partial rescue of interleukin-1 beta induced functional and gene expression changes in equine tenocytes
Source: Mol Biol Rep. 2025 Nov 6;53(1):54. doi: 10.1007/s11033-025-11219-2 (PMC12592280; doi:10.1007/s11033-025-11219-2)
Supplement: Supplementary file 2 — Supplementary Material 2 [file 11033_2025_11219_MOESM2_ESM.xlsx]

## Sheet: Count data_Control_IL1B_IRAK4_b
genes	090811Control	130911Control	180412Control	250718BControl	CDTendonControl	090811IL1B	130911IL1B	180412IL1B	250718BIL1B	CDTendonIL1B	090811IRAK4	130911IRAK4	180412IRAK4	250718BIRAK4	CDTendonIRAK4	090811BOTH	130911BOTH	180412BOTH	250718BBOTH	CDTendonBOTH
A1BG	4.341500670387927	4.068002068912255	4.35515	4.263176579676418	3.801934872896829	3.827112185893934	4.282750100486333	4.102079114035791	3.4332290232609255	3.8361245657049796	4.1494932345117626	4.152034281756226	3.4332290232609255	4.240112282267669	3.4332290232609255	4.386350219770109	3.4332290232609255	3.4332290232609255	4.595806087232398	4.1123700552720734
A1CF	3.4332290232609255	3.4332290232609255	3.4332290232609255	3.4332290232609255	3.4332290232609255	3.4332290232609255	3.4332290232609255	3.4332290232609255	3.4332290232609255	3.4332290232609255	3.4332290232609255	3.4332290232609255	3.4332290232609255	3.4332290232609255	3.4332290232609255	3.4332290232609255	3.4332290232609255	3.4332290232609255	3.4332290232609255	3.4332290232609255
A2ML1	6.258124932250877	4.9495325745258425	6.161563831563698	7.2861361004655425	5.539524365849682	10.208646688578835	9.685562613129173	9.761069916889983	10.060928990889245	10.038058519483146	6.706051081722084	5.983824877512708	6.5579526378157595	7.073767906483675	5.958835645027755	8.670238605561229	8.061750855000268	7.512451064323238	10.418204635657045	6.344840795382959
A3F2	4.15749	6.327120742258788	3.4332290232609255	3.4332290232609255	4.688979768978919	5.128413788500308	5.0140461722747505	5.180515908293714	4.956814862741287	5.542245427762421	4.094729803101895	3.9330950576651333	4.290128190899328	3.4332290232609255	3.4332290232609255	4.584265326884303	4.969507033414086	4.229985847533471	5.137482572014429	3.4332290232609255
A3GALT2	4.707060373455555	5.387113203262111	4.3703317480255715	3.4332290232609255	4.901159456894778	4.585730153780901	5.332310462240712	4.80993	4.481028255425408	5.162781393265948	3.4332290232609255	3.4332290232609255	3.4332290232609255	4.848518186603293	4.07549	4.119022948417111	4.871291448452507	4.3701143519855234	4.1739965078316645	5.13111
A4GALT	12.344625897679308	12.24277500569334	12.172484245212836	11.846477036005108	12.059758652171567	11.556755241573464	11.58945198690147	11.644368463262971	10.70769427497893	11.465158967087001	12.23547567674899	12.123552324253541	11.510583026431174	12.158383700059447	12.226591883258807	11.765513615545443	11.705811284023708	11.264378678503617	11.607988205131573	11.546340854712843
A4GNT	3.4332290232609255	3.4332290232609255	3.4332290232609255	3.4332290232609255	3.4332290232609255	3.4332290232609255	3.4332290232609255	3.4332290232609255	3.4332290232609255	3.4332290232609255	3.4332290232609255	3.4332290232609255	3.4332290232609255	3.4332290232609255	3.4332290232609255	3.4332290232609255	3.4332290232609255	3.4332290232609255	3.4332290232609255	3.4332290232609255
AAAS	9.432943589393712	9.775793697486913	9.156997577557966	9.570250520978467	10.123555273711627	10.152117025435961	9.66888	9.379714400148892	9.80049	9.744391743401236	9.38771	9.20074	9.435589936034807	9.782063512536611	9.909235261662277	10.063966564282397	9.989734262430687	9.318826191591045	9.7929	10.241867832667015
AACS	12.704924257202093	12.47815931487701	12.776409942133672	12.329433490948054	12.421247246110614	11.508679607670421	11.677213430759792	11.925339496678687	11.519844018846042	11.911151962437863	12.155227401226524	12.154062324834227	12.07379062543898	12.766848074465967	12.454469912078915	11.960088733748078	12.035809043026926	11.806541922763168	11.769436611594458	12.218627879330176
AADACL2	3.4332290232609255	3.4332290232609255	3.4332290232609255	3.4332290232609255	3.4332290232609255	3.4332290232609255	3.4332290232609255	3.4332290232609255	3.4332290232609255	3.4332290232609255	3.4332290232609255	3.4332290232609255	3.4332290232609255	3.4332290232609255	3.4332290232609255	3.4332290232609255	3.4332290232609255	3.4332290232609255	3.4332290232609255	3.4332290232609255
AADACL3	3.848651663316177	3.8052251546144826	3.824842673127776	4.192202293211361	3.4332290232609255	3.986770188867566	3.4332290232609255	3.995452534295388	4.134785310557879	3.4332290232609255	3.9029494768470223	3.4332290232609255	4.141066769894302	3.8906235282105293	3.4332290232609255	3.4332290232609255	3.4332290232609255	4.2440744055954145	4.575637249695588	4.101321531395175
AADAT	7.163683178972482	6.702154242990985	7.336364986294887	7.791648237507335	6.358213772850963	6.117376347526817	5.448559970162543	6.219695932928269	5.810240665599147	6.005645524573385	7.566579748031043	7.459492546094318	6.759339636535226	7.5049463230050355	7.39022	6.255143118875951	5.972628535678236	5.544039500508465	6.665804950933618	5.9080892654891475
AAED1	9.43492	9.593922767300871	9.694159345104074	9.883055091531444	9.582647854549805	9.406453770694805	9.57121	9.543342437366086	9.654160344556113	9.510093538720648	10.077728305878447	9.880955269178795	9.688064604510311	10.124382517042946	10.139948484666991	9.756319713320076	9.60475	9.798859368330811	9.974489863877753	9.783603208126445
AAGAB	10.620953735150826	10.861085465650353	10.449317664469513	10.520413864236815	10.616856056894962	10.630421851512267	10.545896237924648	10.490304196564018	10.676102976733231	10.466738918030474	10.873287974575423	10.667894616052065	10.590791048003647	10.240915154689805	10.416124356044879	10.820736563771042	10.675622389668039	10.55934775328356	10.499933130657176	10.470620670883479
AAK1	11.365492625742682	10.99737877804294	11.539649291286201	11.250545517566048	11.174149451634491	11.03977918475188	10.901486529755273	11.308223953062402	10.77504669633891	10.764008836361858	11.676048630773394	11.620608193434862	11.989102909241792	11.20008125563396	11.229424825408701	11.081658891989164	11.127746846775139	11.490970431478253	11.407466638272565	10.870098031599243
AAMDC	10.09959043363367	10.364805305262255	9.751878735615714	9.829116685222766	10.114728991588251	10.64084540321799	10.721826021220236	10.31036620673874	10.602806996745004	10.758595615824232	9.593098303905766	9.520608978670726	9.505815744999236	9.277913238805015	9.361060638048576	10.772227504597081	10.666806981339679	10.060829414640931	10.07222545216157	10.624410419480308
AAMP	12.01858229260793	12.016823184490365	11.834231134304968	11.96048335994277	12.181241158658494	12.445909064395838	12.678828783150468	12.30134324454872	12.603153484359538	12.63895033490952	11.436563044448107	11.64978156647675	11.62939742445242	11.523261234385664	11.488520505473131	12.188076481863815	12.13793408795473	11.735964458096406	11.772770209433672	12.322897274976397
AANAT	3.4332290232609255	3.4332290232609255	3.4332290232609255	3.4332290232609255	3.4332290232609255	3.4332290232609255	3.4332290232609255	3.4332290232609255	3.4332290232609255	3.4332290232609255	3.4332290232609255	3.4332290232609255	3.4332290232609255	3.4332290232609255	3.882156437668722	3.4332290232609255	3.4332290232609255	3.4332290232609255	3.4332290232609255	3.4332290232609255
AARD	3.8528043431030805	3.808280532994803	3.824615001849805	3.8165369954061052	4.470788434175005	6.22202	6.181640715302593	6.486924896426259	5.934786660541572	5.331157671499776	3.4332290232609255	3.4332290232609255	3.4332290232609255	3.8892387144917664	3.881346060099472	4.758412383626234	4.232519098948047	4.719243059085122	4.767412514686003	5.303757175394394
AARS	14.551461528051021	14.035489918726414	14.445957296652775	14.387174841712287	13.568531780234425	13.586951434749524	13.242039686691422	13.424748929132372	13.464375092024792	13.479401299273032	14.424395422944336	14.20971562990905	14.812274621647658	14.41323858544678	14.271659241868761	13.638329298441578	13.515381061958909	13.876261770310654	13.776213050109732	13.451919061000128
AARS2	8.716549730339919	8.849667006182756	9.253683682351246	8.905559997117514	9.190296560978929	8.879524579873083	8.781106521643618	9.286644214026603	9.514153908756299	9.026298793748662	7.842463336417159	8.815300379934019	9.129714435772343	8.995836994802886	8.503424695902352	8.357304578738663	8.55479	9.100016446507661	8.895954279543092	8.34762
AASDH	9.468641905065045	9.230445761474746	9.503082812032192	9.37754	9.54764	9.132871284670303	9.159094087547269	9.3267	9.13271	9.227665198607765	9.512337999147238	9.478874951367064	9.758598429944668	9.724891981848383	9.566478163950821	9.310591902418107	9.181756416003768	9.542333422390284	9.500522516583349	9.226841564993746
AASDHPPT	11.444056950146777	11.765003345155673	11.695537400079989	11.571452957321835	11.703303403701202	11.523570109687851	11.922424342750217	11.703966593519908	11.829745289654738	11.75007245098448	11.99043429500292	11.764182235346548	11.951419000790136	11.646879333462518	11.764770477883388	12.01587927312525	11.871716792799598	11.849426119057194	11.810605239105369	11.95705272485977
AASS	6.700359246796191	7.6500367606551585	7.11123	7.600940322362879	6.79145	7.033253599632478	7.080399456243379	7.813643051066879	7.524612531832137	7.122917615401661	7.370792075030526	7.54329	7.407573951789782	7.487033687102661	7.583697898969079	7.361111379606902	6.528783345396825	7.60723	7.758433342260724	6.348568239552689
AATF	10.573209675070371	10.535906389432593	10.347443942873868	10.377054811121882	10.813336649570262	10.631491456439038	10.706375137627225	10.53623437222186	10.713917006915985	10.771174107426495	10.34713715667244	10.193970229128784	10.470328755057924	10.229701429601867	10.284885656168424	10.256786242406712	10.413195893476304	10.142931312767796	9.964886265268456	10.557051945809555
AATK	6.382954558092338	6.204646109367155	6.657513096312508	6.980208142988097	6.008799817414677	5.6570985592579754	5.103747987208419	5.583242528916232	5.2022435917969165	5.66879	6.362041232338208	6.863203489218511	6.7790920352653705	6.98531	7.102475383438399	6.237235883076977	5.906298417759476	6.083204070424849	6.7112829646878245	5.510349009315756
ABAT	5.2620932084644565	4.073839615878535	4.638704294288406	6.561669633674926	4.777066353170713	4.849298469655993	4.48345	5.004451841767033	6.1898222057892225	4.427198142563153	5.395885144574963	4.305635135554374	5.268674613444213	4.531573822414703	5.39714	5.693855597768237	4.355	5.397582856586018	5.01174	4.736580143025262
ABCA1	11.11584191020435	11.57755766756465	10.5133	10.791088053996853	11.261069112530684	13.66426054910434	13.840622638836741	13.178969228209237	13.482882793233722	13.119953939082519	10.620616793425333	11.01040985063079	10.551681712674924	8.89332	9.523270314439918	13.227699899407302	13.252031321802221	12.728185201344125	12.397592829139276	13.18240038580003
ABCA10	4.696936842776495	5.531909649863357	5.067477090228656	3.9664344524241417	3.4332290232609255	4.382710049527463	4.079885458011076	4.869915578341752	3.4332290232609255	3.4332290232609255	4.2290293096679115	3.4332290232609255	3.4332290232609255	3.8942121191681753	3.4332290232609255	4.366544020736539	3.4332290232609255	3.4332290232609255	3.4332290232609255	3.4332290232609255
ABCA12	3.4332290232609255	3.4332290232609255	3.4332290232609255	3.4332290232609255	3.4332290232609255	4.755575876061439	4.492032980548994	3.4332290232609255	3.4332290232609255	3.848168168172869	3.4332290232609255	3.4332290232609255	3.4332290232609255	3.4332290232609255	3.4332290232609255	3.9205101631035806	4.085721715549419	3.4332290232609255	3.4332290232609255	3.4332290232609255
ABCA13	4.444300222302704	3.4332290232609255	4.116352956763086	4.627056077845085	3.4332290232609255	5.118818142094691	6.742108412231334	3.8374986035114667	5.384967948847291	5.307235353817587	3.4332290232609255	4.71976	3.4332290232609255	4.512161751003866	3.4332290232609255	4.499809316761295	6.4971602416335585	4.4602	3.9470586395541924	5.538804134369096
ABCA2	10.341128592703171	9.770373151638266	10.524363036666767	10.253020920841596	9.744759104953875	10.475111757934801	9.637615204151038	10.476713170485603	10.334229468455367	10.000452868922597	9.601518636101195	10.007409337103017	10.54411164882936	10.314161601070458	9.891570577685568	9.997391571785078	9.995947518750455	10.715228884370088	10.346409900280365	9.715221775177536
ABCA3	9.152002077212407	8.127250245223964	8.92598	10.694267353341715	8.063659304626546	8.902934846778425	7.551864274951874	8.566154693701101	9.492967797416975	8.772592308475032	10.030353641124567	10.806916355404393	10.13294919056113	10.523185772957781	10.629951884195584	8.640250595637623	8.394799416366642	9.652268472523403	9.322992925780337	8.317939234792364
ABCA4	5.4644783612213885	5.361349931866839	6.135537276478739	4.81477	4.72964	4.7488060482780785	4.047897703995581	4.958656379302928	4.332061157235831	4.571874566595801	5.348440933993769	6.020903906545573	4.728383412621752	4.95506	6.334728577145776	4.603877810255271	4.639982229479401	4.366642356370439	4.460786341105442	4.248914159913422
ABCA5	6.076806262926966	5.612107744730207	5.80494	6.226166414001895	5.6656033143963835	5.77336	5.367606438029892	6.3672535936064865	6.100915843088894	5.962535248813876	5.637390736982398	5.2802294694444205	5.761629315372805	5.357861906760608	6.4670048821632475	5.428392708852121	6.081564323753864	5.467813591382904	5.788465595670933	5.863259991582266
ABCA6	3.4332290232609255	6.0544166862152595	4.237413424118055	3.4332290232609255	3.4332290232609255	3.9615967500222147	3.8884727737060505	4.426933476430999	4.027489188423322	3.4332290232609255	3.4332290232609255	3.4332290232609255	3.4332290232609255	3.4332290232609255	3.4332290232609255	3.4332290232609255	3.4332290232609255	4.249502573004804	3.956623103817783	3.4332290232609255
ABCA7	11.137854102937624	10.1357	11.312096797601717	10.449474183765316	10.63861225365449	10.308192852178646	9.987040427641942	10.22175952910939	10.086733001351046	10.596960946450206	10.515209182167373	10.53252800065027	10.522573319394423	10.223094647837124	10.728814939778635	10.528003064855232	10.353039594341675	10.92558489075578	10.112852738707687	10.596366754988892
ABCA8	4.034720379499373	3.4332290232609255	3.835912029181951	3.4332290232609255	3.4332290232609255	3.4332290232609255	3.4332290232609255	4.143085473771097	3.4332290232609255	3.4332290232609255	3.4332290232609255	3.4332290232609255	3.4332290232609255	4.0726361296738816	4.202305942661203	3.8829893909731332	3.4332290232609255	3.4332290232609255	3.9544537975696765	3.4332290232609255
ABCA9	4.974082916871133	4.697880125140524	3.830266832629355	3.4332290232609255	3.4332290232609255	3.8315122037557816	3.4332290232609255	4.6068055685770055	4.015491145598796	3.4332290232609255	4.071015453848144	3.4332290232609255	3.4332290232609255	3.4332290232609255	3.4332290232609255	3.4332290232609255	3.4332290232609255	3.4332290232609255	4.158500462501458	3.4332290232609255
ABCB1	10.680630502242852	11.757005056023502	10.32075607381551	8.741289972718233	11.582397492495323	9.59856	9.51791	9.695969299316639	6.833433523635845	9.216817807755087	9.646020018439286	10.342151900244513	8.919207650670963	6.626044250195553	9.62889	9.252178243169444	10.135858720613639	9.72167	7.1760786910373495	9.835495340065103
ABCB10	8.544042625625849	9.181730017147142	8.528146656562608	9.048953171298598	8.609397403012201	8.080887149613034	7.727516271364564	7.918135365396681	8.710282213006577	7.765128820060726	8.725457942389227	8.931540444050333	8.227294996079022	9.193973873951338	9.413994730980976	8.177439082845591	8.190860568070503	8.427609111502635	8.840342541746313	8.01967
ABCB11	5.199437662969405	4.962534052695121	5.922779899770566	6.051962310053549	5.060277718759403	4.195940397390768	4.2833128352561864	5.441240008906185	3.9964930644361214	4.484327053822228	5.3415866338290385	4.928820210727783	4.114706942226808	5.1916069848965485	4.765889362135544	4.370598536657727	5.094360086674426	4.765020657811497	4.730044998301263	4.763665760565812
ABCB4	3.4332290232609255	3.4332290232609255	3.4332290232609255	3.4332290232609255	3.4332290232609255	3.4332290232609255	3.4332290232609255	3.4332290232609255	4.022261439072767	3.4332290232609255	3.4332290232609255	3.4332290232609255	3.4332290232609255	3.8852	3.4332290232609255	3.4332290232609255	3.8974282528815074	3.904159445535892	3.4332290232609255	3.903212145284523
ABCB5	3.4332290232609255	3.4332290232609255	3.830263110303886	3.9797518869528017	3.4332290232609255	3.831605515689232	3.4332290232609255	3.8394962150247665	4.915800503460901	3.852509555320345	3.4332290232609255	3.4332290232609255	3.920929302346111	3.4332290232609255	3.4332290232609255	3.4332290232609255	3.4332290232609255	3.896972032622684	3.4332290232609255	4.083470681771039
ABCB6	10.62454120527416	10.188855900473712	10.517068342060925	9.801951368807629	10.445225592849097	11.36501363278159	11.604398847392268	10.932739782608245	10.47072517750397	11.423670825034383	10.249328533225585	10.378114432334009	11.175933534350795	10.525068961202173	10.153139998204562	11.359029361995708	11.462339097241363	11.560644304278723	10.919563116322108	11.136283321328095
ABCB7	9.652387947326558	10.016440863523693	9.580192185962108	9.827197517060132	9.670171153406459	9.711675351224015	9.758975651689683	9.549346703926021	9.74213	9.553472298744367	10.032234708037443	9.873899076668796	9.730278727701613	9.8608	10.252572877861232	9.66286	9.735103981320743	9.744416410423955	9.993370176038164	9.87591
ABCB8	10.989915484304715	10.921417457660963	10.678078814788618	10.811034008578739	11.107094354290965	11.264848067294386	11.176915104256384	10.705775713826723	11.176608932053247	11.285575078109773	10.646106806073215	10.78742916545252	11.085639863702287	11.016850169843284	11.053416887104392	10.904970399731821	11.056278409097663	10.975467404868434	11.082664945187982	11.251365292942522
ABCB9	6.63637	6.926996319158719	6.711381329797837	7.433392097489449	7.612948379262349	7.425839208282688	7.63296	7.066598293647322	7.055277227453586	7.631610780211354	6.955066757612245	7.267091497506814	6.967290967214709	6.89	7.839627582262225	7.468997383034867	7.576712753867402	7.05975	7.552656917870261	7.941755839642558
ABCC1	14.154744933048946	14.185632430424036	13.856662226117802	13.269907762928344	14.210730426547784	14.816124199707701	15.131760411981698	14.586894487511543	14.535939678056382	14.539208498214823	13.653402295246382	14.213174530615428	13.876398107490495	13.85133678319647	13.734563590906303	14.4521	14.7224	15.05043040996855	14.705433768790092	14.514239029949138
ABCC10	9.282541431057652	8.862951636260767	9.286391049969964	9.027580367394544	9.172616850768117	9.42063	9.051688495489932	9.517254858382614	9.114687698909092	9.227859974463291	8.633550720434934	9.093485923950713	9.17891	9.103116113038526	9.078148977934148	8.912654368064313	8.865986625748446	9.28477	9.064515527232386	8.84315
ABCC11	4.1506925507799775	3.8077199071760743	3.988158043741618	4.283008324854013	3.806243021079497	3.827054940891235	3.872349521897857	4.123008724213005	4.243388761200175	4.1451982841278925	4.350005707278164	3.4332290232609255	3.9332505945278373	3.8882117250090458	4.064353987552656	3.4332290232609255	3.4332290232609255	4.096452845296413	3.9524967668314255	3.4332290232609255
ABCC12	3.4332290232609255	3.4332290232609255	3.4332290232609255	3.4332290232609255	3.4332290232609255	3.4332290232609255	3.4332290232609255	3.4332290232609255	3.4332290232609255	3.4332290232609255	3.4332290232609255	3.4332290232609255	3.4332290232609255	3.4332290232609255	3.4332290232609255	3.4332290232609255	3.4332290232609255	3.4332290232609255	3.4332290232609255	3.4332290232609255
ABCC2	6.2882045533830455	5.63727	5.727714130109824	5.873597422216233	5.26346	6.0745739752946175	5.788653044475476	5.830714405510382	5.673889702636004	5.022582369604583	5.164322323756772	5.829126744346633	5.571555204478297	5.445120040834194	5.4194656645638615	5.692097059220721	5.027187488717529	5.72484	5.310610620431257	5.58535
ABCC3	4.733509059167189	4.478790333142738	4.053969985089116	5.958472890622837	4.153827809794233	4.1318425570566575	3.4332290232609255	4.381816242594368	4.081873980721603	3.8985447002472258	4.374972827887388	5.809991288407949	3.4332290232609255	4.837296919277045	6.272948598720836	4.05055	4.265062398764368	4.551570338654153	3.4332290232609255	4.461806621089189
ABCC4	8.254123729994621	8.425698665088774	8.03175	7.70052	8.169277487088971	9.559639661246534	8.632840100721623	9.274321560250161	8.331285712020346	9.362260638531703	8.617606925044848	8.304455299770856	7.725820856750666	8.460231904465507	8.255092981380342	9.075679963375164	8.893153326178881	9.641198697505795	10.392921934296986	8.982584083078107
ABCC5	10.960532281093895	11.129856788251008	11.274132481218722	10.73229106654897	11.229331233899746	12.340662344054731	12.312766872193873	12.508155346517697	11.411782633520362	11.656710864333446	10.570099338251094	11.156133201954855	10.616110117148045	10.500498922908777	10.637132687318106	10.734155805337597	10.981661975058385	11.131969754504375	11.813050184301945	10.8399
ABCC6	4.3418763923638615	4.574250234214982	3.8212787658574405	4.187506262397106	4.251001005806459	4.104920755252986	5.0299762519794955	3.829714479825372	4.131550895128206	4.010457916099824	4.3872193536248325	5.233478489493064	3.4332290232609255	4.224469985594066	4.940788985513306	4.690806809121069	5.301082251994835	5.222198851275503	4.68712	5.377412904735844
ABCC8	3.4332290232609255	3.4332290232609255	3.4332290232609255	3.4332290232609255	3.8041032213809087	3.4332290232609255	3.4332290232609255	3.4332290232609255	3.4332290232609255	3.4332290232609255	3.4332290232609255	3.4332290232609255	3.4332290232609255	3.4332290232609255	3.883829667302932	3.4332290232609255	3.4332290232609255	3.4332290232609255	3.4332290232609255	3.4332290232609255
ABCC9	6.323673714832491	3.4332290232609255	6.231820593810182	3.4332290232609255	3.4332290232609255	7.7135590925862125	4.970250560807823	7.144097414889872	4.525192588489991	7.164900047843088	6.176179353778757	3.4332290232609255	5.812325424020782	5.25799	5.319247171811186	7.809175801048127	3.4332290232609255	8.673444360611674	3.4332290232609255	7.762977895273433
ABCC9_1	6.400517070235504	4.852391537743326	6.144511450750536	4.464371640944863	3.4332290232609255	7.327080552454587	4.973377373385793	5.122490845494382	3.4332290232609255	6.586820515214456	4.4719602336380735	3.4332290232609255	4.557134466596534	5.039929151297515	5.744963676228053	6.964882573811782	6.459100317994234	7.881267068051577	7.707071566987028	7.604044319175226
ABCD1	9.882248019021912	9.7573496083085125	9.978632611321844	10.092486929486627	9.852685239986016	9.988975924476245	10.077268078338578	10.32290938615233	10.209931090561655	10.32323390561742	9.881517107981594	10.0634	10.157338679496515	9.968215636468189	9.944786214479802	10.235447791721613	10.20485505993069	10.491604742636483	10.182786470972035	10.166587492578929
ABCD3	11.084903789406974	11.046841475532153	11.239123745359453	11.424180268121395	11.377371493765418	11.222192546416004	11.40313852131731	11.127471432866953	11.502459476371932	11.216803434120314	11.591174586957887	11.250568401240203	11.477380561411158	11.478690363679673	11.473239062415024	11.404110958803388	11.436214756724047	11.379501858647558	11.662512944190777	11.382890809126565
ABCD4	8.252176805997191	8.007569347640523	8.320172428500477	8.138323577347647	8.558918348803331	8.063792160167596	7.9339629601608115	7.97368	7.7772943212363606	8.111119039526859	7.833822850884826	8.147577529046695	8.15178	8.218168782797422	8.151027771346468	7.929679564750616	8.162423813633659	8.0735	7.553225841143456	8.312157196489874
ABCE1	11.601324223940889	11.845569407098699	11.607708965179686	11.586615797985488	12.17457446616272	11.727192868891017	11.948824281104438	11.523362495762205	11.740568276620177	11.866533802560006	11.896903898235971	11.583244826996879	11.96985423779071	11.78022098804346	11.793006940953303	11.831247192623216	11.925702323075372	11.544547822383857	11.482366852029276	12.157865467969138
ABCF1	12.577705756798927	12.403864183246254	12.33890222848367	12.100038682228991	12.514258283373778	12.731504054290518	12.698595121278597	12.647403382826157	12.553926907691794	12.771339924416841	12.215414189944239	11.989949322799086	12.297634050751338	12.024584455013805	11.956591831364621	12.270494085335908	12.418062885474033	12.07301315556045	12.081482774523675	12.389796935945629
ABCF2	11.772438725151844	11.765297825950988	11.551265291222077	11.593612957547187	11.995322442926488	12.00843580190198	11.938354609100005	11.807010996206461	11.985030549356114	12.039373164922933	12.08211148117436	11.693475549634732	12.109173467008882	11.923628988065609	11.874045210617295	12.13525774576172	12.020958754332902	11.944581428672876	11.939826513486643	12.165694878939714
ABCF3	10.629574520846603	10.614987683408579	10.645634686111622	10.359946315224281	10.774706043254467	10.918543131639714	11.031031111248573	11.114209457892501	10.75193030028415	11.100987362836104	10.409183201935345	10.324761632460909	10.881624591679818	10.325609090838325	10.37461583066425	10.76225326561378	10.789223231413906	10.847628108480768	10.555504065748552	10.747836722428975
ABCG1	9.719373105177908	10.794870129514175	9.84861	9.017825466417777	10.99415484700574	11.212172063151046	12.161758922033401	10.995112019333304	10.20056629184915	11.637055943275662	9.590062200763176	10.630246064007569	9.789895099757933	8.534574538390487	9.265235986783534	11.391365424184558	12.123695119380962	10.654365755528175	9.231142683599785	12.189704652224126
ABCG2	9.500955622834468	10.150406092800125	9.298672339612938	8.765772261468598	9.321612469287729	9.496293735919641	9.767198060339043	9.711704905924307	7.577778826035807	9.222032545015924	9.064689806192709	8.992197174710867	7.937190914773734	8.98657	9.367977614854404	8.608704762636807	8.795318532302488	8.373072723380172	9.0631	8.42093
ABCG4	5.127798246426991	5.209477321004922	5.111532387444882	5.3342931643826645	5.48124	5.691664776664979	5.240278939985866	5.206263091561477	5.445110302301146	5.087132870339977	4.82886	5.414746543737696	4.501185878099526	4.700172790715811	4.445918771836886	5.516255952398026	6.004057981084749	5.591638505692762	5.045516183554068	5.293197918480954
ABCG5	3.4332290232609255	3.4332290232609255	3.4332290232609255	3.4332290232609255	3.4332290232609255	3.4332290232609255	3.4332290232609255	3.4332290232609255	3.4332290232609255	3.4332290232609255	4.092156659502006	3.4332290232609255	3.4332290232609255	3.4332290232609255	3.4332290232609255	3.4332290232609255	3.4332290232609255	3.4332290232609255	3.4332290232609255	3.4332290232609255
ABCG8	3.4332290232609255	3.4332290232609255	3.4332290232609255	3.4332290232609255	3.4332290232609255	3.4332290232609255	3.4332290232609255	3.4332290232609255	3.4332290232609255	3.4332290232609255	3.4332290232609255	3.4332290232609255	3.4332290232609255	3.4332290232609255	3.4332290232609255	3.4332290232609255	3.4332290232609255	3.4332290232609255	3.4332290232609255	3.4332290232609255
ABHD1	4.14848	4.073987383342166	3.8244271175776863	3.4332290232609255	3.8041189440490415	4.3792932089536585	3.4332290232609255	4.3125571153705335	3.4332290232609255	3.844887711796821	6.709446299679443	6.591938734365668	6.270509209677763	7.209389766957864	7.534104417707501	6.250958838060762	6.106852950558247	6.226444611524088	6.446939149292833	6.281146785196799
ABHD10	9.504342649316653	9.736252181395638	9.651868622457359	9.501002942576923	10.01020486356219	9.767816479508225	9.772306192505486	9.493877378527577	9.457572630169267	9.90135	9.744101221542277	9.688151522018968	9.9281	9.44276	9.919994785493582	9.687637647668272	9.811126793236687	9.86698	9.390520334671498	10.061415520459223
ABHD11	8.948866671738536	8.739689366802805	8.778908573295741	9.260657268376063	8.884367204498238	8.784440411902539	8.610128935177153	8.596400473656148	9.36698	9.140341910939192	8.75818	8.78422	8.65464	8.672014699160925	9.179911504372045	9.158780197161807	9.227707318431024	9.027671894430478	8.70584	9.87464
ABHD12	11.31881906276125	10.994144533412248	11.112957949579123	11.751695398087861	10.981233344596149	11.506576620240871	11.192297907327246	11.103126727819015	11.534442687038437	11.577338978077691	11.52681795747795	11.93792398668604	11.621940692282536	11.155216852362164	11.250161682563547	11.71198545491712	11.56185216538208	11.491664126084817	11.196863550853159	11.596967662656853
ABHD12B	4.727605173063417	4.355153133042118	4.753323370944903	4.456391964272957	4.3457417475052615	4.868528218232247	3.8413632166773897	3.851159703794025	4.033659737764142	4.394048249618726	4.841030048496602	4.685618693045283	3.4332290232609255	4.8143225823523546	4.649701999503616	4.540420315621268	5.363688829142152	4.56207	4.359589888196718	4.275305623129026
ABHD13	9.690568127056144	9.97217	10.012125800495648	9.66381	10.128978665044475	9.998953627001839	10.494576868373509	10.338171156570313	10.346293628147123	10.239088556307994	9.979864591980368	10.034949412954429	10.029931902444275	9.74238	9.831407622090971	10.123070545653757	10.195774564934155	10.24044982508102	10.056443659015825	10.217761372393781
ABHD14A	10.50430545763029	9.454085759949384	10.51324801594733	10.563635181039666	9.571788408409992	9.801926093160338	9.294457770187806	10.117497884450074	9.785975596887544	9.865685314406292	10.417152879853226	10.34694341653915	10.657739605998131	10.345428018756955	10.172843968965081	10.228707615661833	9.814993859407924	10.586979197741986	10.179112992701867	9.573023627859074
ABHD14B	10.199343292004954	9.87074	10.216488918907771	10.525917338733423	10.019115062950572	9.763429885442461	9.968600656070462	9.671319760321623	10.02707195956362	10.092284995668708	10.513932589091308	10.334717275192007	10.350162000780823	10.50957149427794	10.571140570729494	10.302232652566826	10.096259705105117	10.244056815632202	10.168041214994288	10.44134646940755
ABHD15	6.046786164843527	6.166375811628498	6.74274	7.163997085780072	6.390344327307944	6.338420218798067	7.275549026338622	6.874631325202681	7.635438062548482	6.458524403480326	6.208604354487823	6.452796684985816	6.368988938423253	6.7071229931674505	6.187366345589668	6.5305091291191975	6.6777844215267015	6.723643715988103	6.320908185365885	7.22274
ABHD16A	10.702433908127135	11.09923123284974	10.772614497746238	10.830129932783143	11.202711082085479	11.115428321149698	11.260809049947031	11.06752472848781	11.550410410455106	11.64991613871698	10.627375174333869	10.68428273354289	10.677703964524067	10.77168339141949	10.952439344560418	11.160068253478002	11.291612364076862	11.1356	11.412361129230499	11.484225082163672
ABHD16B	3.8419540974474726	3.4332290232609255	3.4332290232609255	3.8093316671758126	3.4332290232609255	3.820429535338133	4.031281513884371	4.104863339569838	3.4332290232609255	3.836002063790932	5.468538209351273	6.130498080174181	6.32563	5.7901038662560635	6.007106681330661	6.719487223679885	5.793146260305081	6.5614552515071995	6.312594735564076	6.083307974494572
ABHD17A	11.285247153414103	11.192467236990758	10.991399395746312	11.188314262253943	11.036749782974775	11.004017302264133	11.08154467824577	10.909630488330906	10.92859350594083	11.101469481577713	11.46649946373227	11.431852937119647	11.387596167085814	11.646951602273043	11.617173243040535	11.809577586615712	11.365054498183744	11.411249482316672	11.624645035212044	11.5628
ABHD17B	10.273648527296135	10.525689272169988	10.214156692783872	10.463139709842205	10.432229736305903	10.115002438591938	10.092513983872893	10.166677012136052	10.148518282670057	10.022142320968937	10.266896837470805	10.429304814799625	10.007370940315157	9.937751417137365	10.135591367745088	10.381927095111143	10.393746410611918	10.412012458189697	9.970084088609166	10.100216972215415
ABHD17C	8.76997	9.390186860942823	8.931130963590252	8.670853422243303	9.208253764226141	8.778889192433443	10.005939459839892	8.959264103368145	8.929449170379112	9.302872057297085	9.21106	9.470057652053702	9.236890145937291	9.83632	9.652506880939136	8.633624802871752	9.583102899219922	8.328743724002182	8.197991365432618	8.880544235442157
ABHD18	10.118353848814488	9.477951197311116	10.095413631966055	9.34512	9.565965259963999	9.12128	8.480204069760005	10.058588882593787	8.300607807014558	8.955486037233804	9.573627740002513	9.210970204691225	9.507733419571847	9.800975977861269	9.053429835220355	9.447878475607256	9.047638169269776	9.635197410934877	9.810718704251574	8.738735339565954
ABHD2	11.998084505876655	11.899805052642156	12.081142708774866	12.074569007219393	11.792540301634709	11.491858908224097	11.814188420381226	11.471558901660995	11.820320561531924	11.413287055215674	12.284057258618601	12.963516677633176	12.176667544370128	12.153630871873425	12.611134526148913	11.591997576041706	12.19443097736822	12.023389397261301	12.114123563839616	11.960334803067969
ABHD3	8.478484481538397	9.097236274103064	8.445159415990801	8.30431	9.064149491869996	10.163037018933565	10.395081113834598	9.397138977573045	9.800821618049952	10.043632161735793	9.067985749366576	9.069486814436205	8.974241517193935	8.427618949340419	8.78242	10.454888658336127	10.308848321639646	9.924103005364943	9.736634535273508	10.598531887340636
ABHD4	11.503152560562175	12.139088393985823	11.782221561832436	11.90659990632337	12.192162361160934	11.774344086064731	12.746149490939764	11.806158400745698	11.827754742841893	12.520685884513862	12.16189098446446	12.583991370894566	12.216413670356916	11.466990659763033	12.049183002413914	12.766598418920633	12.766501964241705	12.6631	11.857716668849363	12.833900974105958
ABHD5	10.241462895078541	10.253848681992695	10.184788497296923	10.077363555572454	10.19545964714921	9.934883851450886	10.669889814692906	10.053162474605191	10.012144063515827	10.013428869035616	10.16314696077836	9.84538	10.108767929503463	9.93975	9.57573	10.032357673036119	10.148418216497191	9.896713520000393	9.757247548016009	10.099890696417598
ABHD6	7.082411674269594	7.022249166837559	6.856421525406497	6.9403117188437315	6.940948515525427	7.183461167641262	6.750077623246199	6.902340667904622	6.686728554451093	7.0120170356865605	7.4821563751261815	7.431638322179486	7.338548112342661	6.935300577580319	7.44556	7.487345614594971	6.862499383409235	7.378755652841159	7.054074661919807	7.177296343822106
ABHD8	9.781883839902337	9.931540992228694	9.792029403426156	9.985395638390205	9.534236289580436	9.70962	9.660564881719543	9.84668	9.987714543382763	9.766091239644215	9.95374	9.958213124334343	9.962060059354505	9.818382683267952	9.593415166777389	10.121492121202968	9.66402	10.18986823623097	9.976823814594972	9.510953055811605
ABI1	11.575261576969597	12.138894842492748	11.751192090265263	11.567120491245692	12.220311151155563	12.009694761608836	12.875727322859142	12.142695108988907	12.156169420801247	12.508243901493975	11.78720762708064	11.62547460072958	11.573334049267299	11.360979899486404	11.592840050208558	12.012831436361653	12.28781320828149	11.63308208601493	11.672958698204924	12.227652938082182
ABI2	10.702156521734375	10.835747462010973	11.007196892346293	11.302152118301269	10.60988833772427	10.755687599818547	10.365646420119472	11.091283241690387	11.139885889755694	10.557146078872838	10.964619249339774	10.956419413726323	11.077947247918402	10.725700535542469	10.928408857505488	10.730998959876608	10.60357286195619	11.118977759541304	11.027136276620926	10.410241291196305
ABI3	3.4332290232609255	3.4332290232609255	3.4332290232609255	3.4332290232609255	3.4332290232609255	3.4332290232609255	3.4332290232609255	3.4332290232609255	3.4332290232609255	3.4332290232609255	3.4332290232609255	3.4332290232609255	3.4332290232609255	3.4332290232609255	3.4332290232609255	3.4332290232609255	3.4332290232609255	3.4332290232609255	3.4332290232609255	3.4332290232609255
ABI3BP	12.90345749681025	13.329192103557068	13.746406928477896	12.00426446941127	12.825953192516389	9.651996339435257	7.178599012877282	12.212758996398561	8.306329107433896	9.272911550085626	11.88907609070637	11.02222552848421	12.165513072419149	11.633545271612787	11.562092144962476	10.277708179361655	9.65295	12.012962153700242	11.164506473018927	8.745876300777029
ABL1	12.921804033962543	13.096866055167725	12.7734	12.850815755141374	12.592745869725926	12.560969820197457	12.462647695459607	12.742283133286866	12.352622571767828	12.330939554530136	12.657571358567205	12.881408100043174	12.5699	12.888258053111665	12.880108647308779	12.46749499416798	12.51522054194613	12.838150372826036	12.730921839799626	12.294665661436925
ABL2	11.710261224756048	12.396062442245299	11.759902056475415	10.637095992006168	12.351218838052358	12.444933407979395	12.081672850654746	12.048770901038722	11.28128195052621	12.056618101381334	11.389041423546074	11.36039044546509	11.201785209410149	9.971541616121069	10.135550648730522	11.982066161466927	12.31565668288517	12.14366837466973	12.271343065223574	11.822718464513704
ABLIM1	7.157702352554801	8.366365990346917	6.9314956956837115	8.116316824786848	6.964147662481092	4.671113419658545	4.303433165167809	4.938089051522252	4.826122368227766	4.400316165757813	7.396932970477297	7.5011742628850735	6.07608	9.033357078735596	8.22112	5.186408834145373	5.81263	4.528145371955376	6.6718362514035805	5.089859852135949
ABLIM2	4.333802830501847	4.384547532539178	4.597177091396619	4.472589921282997	4.621205044134591	4.366305993072521	3.8611916983053343	4.5206682116004675	4.647275923355503	4.312910932267661	4.36914	4.423425670111226	4.212883056681015	4.329431791574968	4.315180748560897	4.25849	4.627807956544833	4.362525704000705	3.4332290232609255	3.9038578357951432
ABLIM3	8.974924408071391	7.243171076844007	6.810885522238806	8.708407527986314	7.851353328340321	6.475321530019575	5.355203397018284	5.542930971245938	6.53183	6.4440961676729795	10.074386800850219	10.492392959518485	9.365221188400332	9.854893119580694	10.838561953003994	8.201641454809485	8.690326927681305	8.528097629438964	7.457057916139562	8.384568322858733
ABO	3.4332290232609255	3.4332290232609255	3.4332290232609255	3.4332290232609255	3.4332290232609255	3.4332290232609255	3.4332290232609255	3.4332290232609255	3.4332290232609255	3.8461100647840385	3.4332290232609255	3.4332290232609255	3.4332290232609255	3.4332290232609255	3.4332290232609255	3.4332290232609255	3.4332290232609255	3.4332290232609255	3.4332290232609255	3.4332290232609255
ABR	13.12089324757368	13.427199378042976	12.857655267167743	13.035525085813527	13.789059737250538	13.353795961740687	13.692248896005898	13.466664981547465	13.351346614708671	13.671739007813882	12.719736109606817	12.74490375281538	12.816727355437445	12.879828917623408	12.904817783363155	13.409026244305677	13.3965	13.589128544248368	13.14295056468727	13.659336163917814
ABRA	3.4332290232609255	3.4332290232609255	3.4332290232609255	3.4332290232609255	3.4332290232609255	3.4332290232609255	3.4332290232609255	3.4332290232609255	3.4332290232609255	3.4332290232609255	3.4332290232609255	3.4332290232609255	3.4332290232609255	3.4332290232609255	3.4332290232609255	3.4332290232609255	3.4332290232609255	3.4332290232609255	3.4332290232609255	3.4332290232609255
ABRACL	10.08105291072827	11.061495289048414	10.088637274447235	10.130703707202324	11.124463647855727	11.12963154486805	11.840067993170102	10.654135740763598	10.584106219596775	11.215257977202691	10.134972587929553	10.124983414298864	9.575875886743594	9.683896567049084	9.95348	10.753522932884778	11.186910688634011	10.079257916119762	10.111207124874484	11.34894049991673
ABRAXAS1	8.506547149431173	8.825204337256855	8.914343528919693	8.424825579681922	8.674946478173272	8.42065	8.80048	8.643596427867843	8.959945667496973	8.340629693147422	8.87769	8.853800045702066	9.17245	8.444275541187178	8.656353503853058	9.068938622947293	8.896003963501096	9.274827876610427	8.89682	8.93953
ABRAXAS2	10.00252188497981	9.941997864481408	9.982014389875147	10.028544230248551	10.087276312822496	9.837524356680944	10.028817272809384	9.928050298455153	9.969177922841705	9.901421919485253	10.427854436714412	10.18084047861953	10.391655227913688	10.14511023196565	10.335187150963913	10.157239946983672	10.158044992694913	10.158730945294156	10.069396326414122	10.057851459783427
ABT1	10.574894279311383	10.64587856993826	10.414766174531948	10.442317035208882	10.914393817200683	10.746377373101629	11.055926967115434	10.581705167712151	10.948258834379189	10.904630722048326	10.378234111662236	10.429006507872247	10.42723323270149	10.37044277711559	10.397774914786288	11.005986700629492	10.785524623040233	10.57853574985372	10.47289095763232	10.970198737347314
ABTB1	10.976894345134603	10.918499503931924	10.947986304868568	11.057685193569734	10.787518734653359	10.616812830914867	10.774301027532367	10.470747920973794	10.679170957329337	10.739149911934954	10.587830176434673	11.088332234586275	10.85446679909456	10.353711361050257	10.714202128476776	10.916519127649645	10.705973314573527	10.874819872859682	10.837156861765203	10.647255439709035
ABTB2	8.894582699053371	6.590030539592628	9.309434002878875	8.751997280951729	7.884121407100639	6.43991	6.157744969847428	6.9157523437662025	6.977792225949863	6.016741008582671	8.63719	8.666093007386475	8.667357223332736	8.503260244668896	8.701579481381657	6.838412008731804	5.976631984665202	8.25437	7.474403057797236	6.517220416781225
ACAA1	10.64049502616273	10.593424408094483	10.729910568166956	10.948477645155764	10.783496167592988	10.478325731121458	10.639099344125816	10.432216954909943	10.92454079432218	10.738621895215072	10.366784660795895	10.385234283302296	10.323837752998351	10.52539525117052	10.47513677513243	10.534305673134861	10.315357318945972	10.269533824216568	10.44477490967063	10.377363468742173
ACAA2	11.235315981934948	11.482769129614633	11.253930860912941	11.354373753277729	11.691079037850722	12.561787268255411	13.379259940553533	12.227046006933229	12.861529243187436	12.756099887208933	11.236906848180109	10.964137909780906	11.236989300099037	10.806205625743873	11.06753475121726	11.931172701434836	12.173585345515358	11.27588851075031	11.910341690178553	12.292041577630565
ACACA	11.094661057936394	11.174347378095346	11.129076566707646	11.121077476125924	10.995622629070251	11.661356040821945	11.230068960370032	11.532007387890598	11.221034128346101	11.423677060604831	11.114088902413906	11.052855571315149	11.265846776290807	11.309457320512271	11.11353600619634	10.871198948509083	11.141088660450693	11.310792476326132	11.171540115953595	10.839819880491106
ACACB	9.043005687746593	8.893575980687256	9.605862138062708	9.43429	8.751252993112367	8.482946212796117	8.40042	8.702918420055038	8.624160884720759	8.713605135120865	8.448693461834802	9.242091606708145	8.370053734091195	9.284096256850363	9.44283	8.27804	8.246663701481886	8.787716771727146	8.810813911604999	8.478335659556322
ACAD10	8.820050399851304	8.545709796246134	8.726521835335639	9.091565586380465	8.553562562913346	8.386798510755316	7.672554287961712	8.328366684151359	8.38731	8.230964864178485	8.96982	8.870598816868423	8.718660006782088	8.629750293373247	8.522263731646595	8.487742472889488	8.088202975962826	8.950804773823826	8.644058092127866	8.18842
ACAD11	8.301989657975145	8.813247391089519	7.711331820511751	8.06715	7.809665156349629	8.067485999978816	8.600354534793341	7.700872546195127	8.136055461131502	7.975489368722839	8.62858	8.497143278859037	8.01909	7.963341234641504	8.455523825256522	8.215567666531063	8.237636230210786	7.85476	7.368432208976196	7.989751886337813
ACAD8	9.158823380039573	9.075231162241762	8.998611976445583	9.466914877770604	8.911190801138256	9.99553	9.979983345182488	9.513918199713581	10.183804515999157	9.931696700064244	9.39363	9.368748140497933	9.67031	9.194800701000053	9.309954934261052	9.87408	9.731542266553664	9.580211771865493	9.188985661668664	10.046367568891977
ACADL	7.276693551553512	6.271188151079096	7.578021428259856	6.363130902822645	7.155797023578346	6.742227235835721	4.802506904663037	6.787306279046866	6.547981512513547	6.002732145829509	6.625935363769867	6.722371536350744	6.395733739387118	6.331610509348734	6.141640024409442	6.690335543231935	5.991248257194499	5.992291501423528	5.780218835519612	5.525321233558363
ACADM	10.84615138815678	10.901186700233078	11.10962280138741	11.179124496728276	11.234373403831736	11.814746691824269	11.923421775317593	11.606157399211634	12.355953470969258	12.01838516903181	11.212997748449718	11.102330890480609	11.384841564733508	10.391799418014154	10.855469697456174	11.618475845049334	11.548041216671892	11.43774071957189	11.167612811685554	11.747290503252113
ACADS	9.287132481718935	9.539582152784659	8.720358549177146	8.815578264149188	9.086476797884561	10.010695548579093	9.913551298919375	9.464606548976663	9.760793399169254	9.680788468008602	9.208347156519075	9.382759856079005	9.005388998124273	9.094824802764672	9.403239384454707	9.71012	9.55183	8.978364478055287	9.292705155729143	9.483127999061834
ACADSB	9.663321443936237	9.934119520431016	10.372945166485017	10.207231270977658	10.445938339032846	10.100385365267117	10.111169789053388	10.41748610136523	10.309107104867003	10.413400205203878	10.059829201737942	9.792387094118709	10.368753667970108	9.68131	9.896640202359078	10.21743195950347	9.95932	10.348702684803866	9.848945897946503	9.905546928371278
ACADVL	12.917134218970652	13.004622826574957	12.781315859178049	13.033725278765779	13.133251831081077	13.313868607503991	13.44058002009238	13.174122887665728	13.35670452511948	13.401557783164195	12.807928812924933	12.724425670624004	12.859834151167552	12.632191660290948	12.66761388993117	13.159677074939193	13.096868325435713	12.839830314286672	12.988034024296587	13.103474711066701
ACAN	14.040578804808641	12.734072059158567	15.032417014748365	12.3439	12.866708757951303	6.004232927907001	4.8536614547798065	9.532674613184152	4.879007578635336	7.258739805062778	11.832968960132163	12.925741051268291	12.934801163785602	13.541011723067465	12.528985013905503	6.006786594507124	5.02521	7.748736056564968	7.7165409153974585	5.809451251414637
ACAP1	4.7737553958369725	3.95943	4.299747803121726	4.4322607674497165	4.258771917251761	4.708751019132108	3.872392593781645	4.609970039430119	4.139910340582091	4.3370665042828165	4.960316602124435	4.438824236761641	5.23063	4.44646	4.327532752002463	4.986474262009631	5.01492	5.002332056486367	5.0228938411183135	4.8883793736745496
ACAP2	12.029315762418383	11.828059412766358	12.598053230301481	12.823363940504422	11.793330467177118	11.48341223474997	11.707472521253031	12.034447596739762	11.85009465776364	11.503809051248814	12.886284027998546	12.395976049822044	12.946018586116296	12.441677776787081	12.473565162251031	12.146647187057736	11.916729806600975	12.472095747725158	12.288696692199654	11.749323825505032
ACAP3	11.681153230181875	11.551665995289078	11.591803505849365	11.039637093410077	11.785704408942467	12.314277544084197	12.154471787072897	11.894842126299672	11.465742668427405	11.953751277396051	10.800798430605829	11.157717826629733	10.994951142874815	10.967037175554049	10.83576091716415	11.413059808543926	11.701872721375837	11.333836643621893	11.164113695776635	11.716902597711561
ACAT1	10.524397279455808	11.008613696322993	10.938519686370267	11.176909040632529	10.979487945895285	11.556552530513791	12.009141256244083	11.747111402773507	11.720138287461578	11.938767873637685	10.785329681447008	11.149467290243585	10.858183103444683	10.554357648636751	10.618885474355489	11.242680610811014	11.218147762754953	11.054688602198304	10.859103565513662	11.342104385041939
ACAT2	11.206507915297848	11.571413366886146	10.932522411486847	10.617592858808159	11.32217646296771	12.367309116776953	12.085379593058796	12.221984413305204	12.190098945947012	12.401788395185799	11.633699097036123	10.879770536874098	10.934107256266085	11.580679181506792	11.140625991912893	12.006039458280972	11.803841597088132	11.841503072250227	11.696404870720757	11.898212211985149
ACBD3	11.832677317262089	11.979585245639385	11.897200674070959	11.909675499100718	12.000676820075897	12.081306427506906	11.991273613382525	12.05435361317196	11.951739182550067	12.034734922502468	12.07834825034403	11.680192801188593	11.991909499242713	11.89447076404343	11.861932172741875	12.018477012178522	11.953323104367495	11.829142733970262	11.852026371574018	11.83808458574313
ACBD4	8.8505770513027109	8.740330070239347	8.72174	9.222329178346076	8.617506732977427	9.009270607661126	8.695291249919173	8.936182956179545	9.16309	8.734092131462093	9.41069	9.227122849317855	9.189591793249821	8.978318546569719	9.118910219262565	8.872074987781767	8.461742989344422	8.903557013312003	8.84586	8.476335452119496
ACBD5	10.243162782121928	10.4648	10.490911432665907	10.250408558727063	10.330823567628341	10.195084891488017	10.424040630934142	10.334892258503087	10.103246055496845	10.256511535617351	10.051388487240278	10.121408637452141	10.119495784150262	10.00018001638745	10.177894204618099	10.019226133583325	10.037847124735462	10.073382544092201	9.943606141643942	10.0786
ACBD6	10.560808836112464	10.597637623568934	10.712096150343175	11.044066321165381	10.83062550084339	10.309531687446064	10.178383789720314	10.402763758310375	10.847762891645917	10.499447046545022	10.562500178261422	10.648367630758267	10.787536047368976	10.587448763642993	10.651751117399039	10.51371354561956	10.338025513230974	10.417080566275628	10.458713407321905	10.351968041119008
ACBD7	3.4332290232609255	4.166876649174619	3.4332290232609255	3.802764915480646	3.4332290232609255	3.4332290232609255	3.4332290232609255	3.4332290232609255	4.108617027407962	3.4332290232609255	3.4332290232609255	3.4332290232609255	3.4332290232609255	3.4332290232609255	4.2478434159255825	3.4332290232609255	3.4332290232609255	3.4332290232609255	3.9122797715011943	4.2918783193756624
ACCS	9.959989218864546	8.837369452780047	10.078747983793008	10.102216097134903	9.722079804639776	9.90072	8.679659829546921	9.655202241143247	9.608640466952462	9.654198787097293	9.557565197207065	9.010660662715148	9.13051	9.735148207187907	9.825232103709771	9.590414768161867	8.809570203874706	9.108609092547534	9.38326	9.205079452378541
ACCSL	4.1495309708362615	3.8062674614486345	3.8251184166163146	3.966174485367905	4.073846598500849	3.4332290232609255	3.4332290232609255	3.996924842965864	3.4332290232609255	4.016146239563054	3.4332290232609255	3.941766395907812	3.4332290232609255	3.890133288328225	3.8825462562609117	4.120153195231043	4.090416253772169	3.4332290232609255	3.4332290232609255	3.4332290232609255
ACD	10.367951322948931	10.093634799853339	10.145069609172353	10.577769327002864	9.796664504318153	9.796189953779226	9.509292805312352	9.755297398946635	9.917454580777443	9.782575203533089	10.18039994882642	10.220665989867655	10.08884695297674	10.355710607964543	10.33893024537844	10.226623976282207	9.820724159943408	9.94868	9.8794	9.8829
ACE	5.023429337169543	5.059754446003747	5.517798445434948	4.941393188293809	4.7803708789510395	5.560328657397759	5.582028019947946	5.543012031931931	7.904645301398196	5.426023779493541	4.485396870326267	5.326296468394684	5.046221724963828	5.491077945506393	5.901398171645125	4.5973922590686085	4.562607337735748	4.659340720512365	6.407892476772105	4.570992678325295
ACE2	3.849448360903794	3.9590555170050266	3.4332290232609255	3.4332290232609255	3.804025971388824	3.4332290232609255	3.4332290232609255	3.4332290232609255	3.4332290232609255	3.4332290232609255	3.4332290232609255	3.4332290232609255	3.4332290232609255	3.4332290232609255	3.4332290232609255	3.4332290232609255	3.4332290232609255	3.4332290232609255	3.4332290232609255	3.4332290232609255
ACER1	3.4332290232609255	3.4332290232609255	3.4332290232609255	3.4332290232609255	3.4332290232609255	3.4332290232609255	3.4332290232609255	3.4332290232609255	3.4332290232609255	3.4332290232609255	3.4332290232609255	3.4332290232609255	3.4332290232609255	3.4332290232609255	3.4332290232609255	3.4332290232609255	3.4332290232609255	3.4332290232609255	3.4332290232609255	3.4332290232609255
ACER2	7.136884411557992	7.271577874552278	7.790653468203358	7.396527759632454	7.175501928844071	7.387038297804027	6.822198542975859	7.629099144788076	7.528500207427613	7.11124	6.993836980043044	7.00804	7.509138832508063	7.267311093019351	6.927843737149344	6.7650774795876085	6.8190149377544325	7.628263261609723	7.386104449414067	6.8960236406326185
ACER3	10.773401713707182	10.96881041048532	11.192547921771267	11.07116236099644	10.942978733929424	10.333550262833922	10.678070433165333	10.618793395291815	11.28826395130922	10.478878766632443	10.954049911621274	11.048713420986498	10.637689000553852	10.74539062325786	10.753917340368904	10.603770124282377	11.098932789388824	10.51156008906512	10.621660245198473	10.811692833546305
ACHE	5.438428539957175	5.25446	5.137429845719163	6.5820558879434925	6.795670884419242	7.58196	6.646412736388174	7.815375668068328	8.557784908655233	7.505425110284212	5.27707	6.123086481103876	5.1268830278022754	6.153067683660404	5.7017226477354175	9.26909	9.469095168368584	8.043523250623196	7.146835445095799	8.619454034815742
ACIN1	12.960174713877324	12.752616923287574	12.765315108826872	12.790755268594648	12.737030633319863	13.144342197898133	12.628499280984315	13.091384454300933	12.72197862051011	12.870947531787253	12.439315321309879	12.278814482361659	12.6422	12.250688986193738	12.36403969696274	12.375250208191797	12.21531688714878	12.691855339186665	12.514698813692265	12.34119425838753
ACKR1	6.286341565974956	5.122092255413565	5.813863231953258	3.9726112702251997	5.868687731508688	5.213824097212126	4.185521793292641	5.006296691294289	3.4332290232609255	5.7381414083512965	7.557523127115492	8.506141894559985	5.368698795273134	4.076976297029923	10.228553728775815	6.9057478473111615	7.073849740557634	6.432054706935941	3.4332290232609255	6.91448
ACKR2	6.85664	6.208865537304289	7.069511039808393	6.923315666726974	5.8010111158040765	5.457537300994092	5.907012292668581	5.300871351206053	6.123403389026341	5.415632701416649	6.81698	7.0875376523644205	7.087426924077116	7.313769116140351	6.609247718690374	6.386925538479905	6.208632292908764	6.6487049802707485	5.853882579200625	5.741584744203053
ACKR3	12.969531395521562	11.680861575731333	13.06077847726149	10.471348099934335	12.267710541145965	11.313864217368709	12.038399502399937	12.693941336665917	9.122638025719468	12.236146430002142	13.390112018275197	12.827401248807067	13.800769920855368	13.388742173242456	11.911386756356377	12.2964	12.053926135070062	12.891151173859196	13.179839518010507	10.830688027008575
ACKR4	7.537731285741026	7.301709567879169	8.12522	7.606761614145948	7.073429232033832	5.533912431389962	4.514805592570223	6.878355647408584	6.562678692501238	5.403148876259083	7.817199321959337	8.294979917345914	6.8694	9.022009759438777	9.069011269308515	6.295959317132802	5.796720373236777	5.855476891218804	6.4030451089705505	5.022984984459096
ACLY	13.019097982000488	13.532258661301334	12.724748194498494	12.661556493456835	13.406175499437847	13.783204301795916	13.668297915129488	13.560892170333696	13.12539173391181	13.740198186607836	12.777385403590968	12.666435402731777	12.588129863042063	13.153373709516526	12.764006654732441	13.101631748143765	13.510438752890597	13.161394376500093	12.857005860710043	13.411422633672274
ACMSD	3.4332290232609255	3.4332290232609255	3.4332290232609255	3.4332290232609255	3.4332290232609255	3.4332290232609255	3.4332290232609255	3.4332290232609255	3.4332290232609255	3.4332290232609255	3.4332290232609255	3.4332290232609255	3.4332290232609255	3.4332290232609255	3.4332290232609255	3.4332290232609255	3.4332290232609255	3.4332290232609255	3.4332290232609255	3.4332290232609255
ACO1	11.634222134426201	11.973949871168902	11.412497908569405	11.177195245785036	11.753539582629854	13.094644971437754	13.51113959080289	12.921443236908038	12.492738165153703	13.036767894067383	11.658692866921326	11.571499050539185	11.630547604628696	11.77761715781304	11.47970910453885	12.571020271428845	12.770218190966604	12.216460839233237	12.68837402123488	12.966371657779401
ACO2	12.1973	12.232357091678141	12.002648340121935	12.136093739864393	12.236943479729753	12.672518387094195	12.50600251632746	12.326743157315953	12.74007931924021	12.61920310707233	12.262640742753964	12.141449835495779	12.268885682616174	12.187420251737196	12.305396280526281	12.775320909433281	12.656552096130278	12.476370595746992	12.496130247613742	12.584923925858869
ACOD1	3.4332290232609255	4.086498721876196	3.4332290232609255	3.4332290232609255	3.963733460636234	3.4332290232609255	5.902728352572993	4.23361	6.444244187691408	7.386620994822312	3.4332290232609255	3.4332290232609255	3.4332290232609255	3.4332290232609255	3.4332290232609255	3.4332290232609255	4.5332280689538385	3.4332290232609255	4.907842206997888	3.897529381890768
ACOT11	8.233815482228563	7.995981168053684	8.505655658060594	8.655588009357187	8.464754837939866	8.429680508459683	7.647979108598687	8.359651233460081	8.469346209960877	8.550419596874763	8.045041935243908	8.65426	8.397544735982722	8.84435	9.02938	8.323499188339575	8.633547353289849	8.550228677095888	9.09133	8.699540715071887
ACOT12	4.5935121169345585	5.014927117809799	4.222306208718144	4.1995815303111526	4.1798281534161434	4.120804843840276	4.498285484470903	4.131354486051978	3.845353806496832	3.851568636891773	4.4344	6.219742922551697	4.277445674579614	3.8831009366815095	5.164613231371222	4.390886590065476	4.898571358781782	4.235635900083068	3.4332290232609255	3.4332290232609255
ACOT13	8.938291898978978	10.489708884136714	10.069623638857255	9.397181663360326	10.431801263293153	8.958746346665189	10.93415597700585	10.35951308865052	9.639478775000274	10.549082917723204	9.293150950300808	10.029857522350714	9.51058	9.674146530361838	9.377369072342074	9.545896702227385	10.435619633728836	10.196860003020427	9.958995388576241	9.810428766352985
ACOT4	7.065215966205087	6.251345732252903	7.261401345968973	7.236262132387994	6.36436	6.764549834171866	6.36702	6.611183744896381	7.01846	6.549476790204941	6.540421010137468	6.334581586413156	6.986602583400586	6.1841246611526035	7.273897902805409	6.788828863800918	6.037324162353769	6.89699	6.605980367944965	6.993467787560167
ACOT6	8.33329	8.247022419876556	8.228618467060379	8.023431173195089	8.096062643073028	8.188532547487812	8.15372	8.175826949504014	7.942601456363895	7.923273274159146	8.444675615141103	8.1934	8.72792	8.374979111226748	8.528379209411892	8.208461889125902	8.009251895769966	8.804044653001974	8.098995079710056	8.77132
ACOT7	10.495182848263738	10.900230053322062	9.986844911342084	10.394216355726533	10.99923144887519	11.170588682399472	11.225169172483549	10.600357506672463	11.438828861609245	11.284780659238496	10.406466208905904	10.414989217744525	10.220155210293969	11.070480599035955	11.050407639569064	10.940531681745282	11.366909449529432	10.221449394144134	10.733236239077453	11.784032521558528
ACOT8	10.473852838495826	10.125841919639058	10.09417703530008	10.129851044025347	10.493481499811692	10.461322182388724	10.318663777594335	9.887646310119948	10.313178695890707	10.585632043388323	10.723533935100676	10.471980110353698	10.772103854872762	10.55175179919295	10.73442249674488	11.203244063868684	10.750195171259357	10.583468211148006	10.54496627410446	11.073160774822071
ACOT9	10.56324062412969	10.860010516219061	10.787348345074367	10.929570528737345	11.126230120339912	10.543224423642396	11.100339600473374	10.733407675422535	10.987794125123026	10.878940075275574	10.626102287062029	10.775757939746539	10.60402055390115	10.94492563930088	10.988514119506435	10.579528519035089	10.832506298317172	10.204717836000988	10.271292596729875	11.092249537581766
ACOX1	12.333727019558475	12.74818238675644	12.673734831570718	12.394231215123796	12.515686062991506	13.199403660582636	13.809456881840589	13.274	13.030860719574372	13.188858651220837	12.836026111548732	12.887374654830927	12.83592679816549	12.73860478033649	12.765459162048568	12.887466823946529	13.465866773875229	12.869633195628015	12.721360111896095	13.106955854074739
ACOX2	4.156092086289976	4.315394804056615	3.990742062685719	4.099330537283084	3.9475670007763117	3.4332290232609255	4.05651	3.4332290232609255	3.4332290232609255	4.411645675748617	3.9064195923796534	5.047735419570172	3.9389182096850126	4.22125	5.47658	3.4332290232609255	4.464279840847893	3.4332290232609255	3.4332290232609255	4.706028766496824
ACOX3	9.950991764516855	10.034525983751703	10.227283192181256	10.192811268423176	9.715385042693766	9.551051079012382	9.797660181824869	9.749841910771856	9.756595815480338	9.642254671416802	9.925030929422864	10.20373343025955	9.828389145938502	10.019311764218616	9.823713003475874	9.993032548757801	9.522925692158848	10.139415163504081	9.704622941621833	9.616451842970676
ACOXL	5.134539010228161	5.078351645366603	5.856359813249013	5.280047906214311	4.85394	4.206916442301558	4.040766292736293	4.702851751674391	3.4332290232609255	4.333159695184479	6.4485355737542776	7.465020616688257	5.784111038788315	6.481672199329483	6.956438719735972	6.765246025834849	5.910047558267277	6.6148	6.641813179831163	5.014422695059507
ACP1	8.760844955270171	10.215982287692185	9.337056219606355	9.967575159964492	10.025709783892744	9.129139679865556	10.234691014240058	9.352466074705454	10.042982596745324	9.540670760142305	8.944601735222987	10.123948657087292	9.468913705531712	9.602741909695819	8.918527633866415	9.224100215870472	10.581675835706935	9.346800377816026	9.576425240355569	9.81698
ACP2	10.660640115796129	10.830805840064306	10.946294817946349	10.811685028639355	10.963560938063672	10.797206004984375	10.638976327354356	10.733751619294178	10.416375519142036	10.681500399319521	10.579804069059374	10.95515671017876	10.653442651285562	10.800660296246209	11.039043751002199	10.585431347739984	11.169266467312832	11.001812371639424	10.737452963628694	10.721144748344601
ACP4	3.4332290232609255	3.4332290232609255	3.4332290232609255	3.4332290232609255	3.4332290232609255	3.4332290232609255	3.4332290232609255	3.4332290232609255	3.4332290232609255	3.835725459269803	3.9154	4.298497358057327	3.4332290232609255	3.4332290232609255	3.4332290232609255	3.4332290232609255	3.4332290232609255	3.4332290232609255	3.4332290232609255	3.4332290232609255
ACP5	3.856487410276935	3.4332290232609255	3.829025853189822	3.4332290232609255	3.965651976801136	4.076296695565334	4.0592152362808065	4.133448272335274	3.819395964000638	3.4332290232609255	3.4332290232609255	3.9457564834759498	4.257796561494179	3.8984146107969617	4.217317503975268	4.125925400325637	3.4332290232609255	3.9099698317858915	3.4332290232609255	3.915217743445543
ACP6	8.100449737881961	8.614875406780508	8.195610196334883	8.479585670558263	8.816342222361605	8.443160126510197	8.670100016753207	8.07025	8.179264215388523	8.695833403754204	8.682295433769259	8.682079670477222	8.763353026641468	8.483509161422356	8.779122945622941	8.801135063807472	8.56458	8.986098558912566	8.530156032567437	8.59152
ACP7	3.4332290232609255	3.4332290232609255	3.4332290232609255	3.4332290232609255	3.4332290232609255	3.4332290232609255	3.4332290232609255	3.4332290232609255	3.4332290232609255	3.4332290232609255	3.4332290232609255	3.4332290232609255	3.4332290232609255	3.4332290232609255	3.4332290232609255	3.4332290232609255	3.4332290232609255	3.4332290232609255	3.4332290232609255	3.4332290232609255
ACPP	3.888869107990552	4.005378961066843	3.4332290232609255	3.4332290232609255	3.780305288598753	4.248267825917178	4.420201694833103	3.4332290232609255	4.353536328662695	3.88447	3.4332290232609255	3.4332290232609255	3.4332290232609255	3.4332290232609255	3.4332290232609255	3.4332290232609255	4.180553745649805	3.4332290232609255	4.226689823960781	3.4332290232609255
ACR	3.4332290232609255	3.4332290232609255	3.4332290232609255	3.4332290232609255	3.4332290232609255	3.4332290232609255	3.4332290232609255	3.4332290232609255	3.4332290232609255	3.4332290232609255	3.4332290232609255	3.4332290232609255	3.4332290232609255	3.4332290232609255	3.4332290232609255	3.4332290232609255	3.4332290232609255	3.4332290232609255	3.4332290232609255	3.4332290232609255
ACRBP	4.020538828356116	4.171536751234831	3.9847242682777826	3.4332290232609255	4.2561077783246555	4.305893577965343	3.4332290232609255	3.8339046557671246	4.243411157952617	3.847759680099843	3.4332290232609255	3.4332290232609255	3.4332290232609255	3.4332290232609255	3.8828184350528443	4.258804189603119	4.09131	3.9039102404021553	4.461743413992995	4.248558208733383
ACRV1	3.4332290232609255	3.4332290232609255	3.8248619383204643	3.4332290232609255	3.4332290232609255	3.4332290232609255	3.4332290232609255	3.4332290232609255	3.4332290232609255	3.4332290232609255	3.4332290232609255	3.4332290232609255	3.4332290232609255	3.4332290232609255	3.4332290232609255	3.4332290232609255	3.4332290232609255	3.4332290232609255	3.4332290232609255	3.4332290232609255
ACSBG1	3.4332290232609255	3.803883236294142	3.4332290232609255	3.4332290232609255	3.4332290232609255	3.4332290232609255	3.4332290232609255	3.4332290232609255	3.4332290232609255	3.8455282790003804	4.470495725198335	4.147252760252857	4.537109604565485	4.52954	4.511591434694731	3.4332290232609255	4.352890608153304	4.725524919344368	4.458688318764679	4.4735
ACSBG2	3.4332290232609255	3.4332290232609255	3.4332290232609255	3.8290056145470595	3.4332290232609255	3.4332290232609255	3.4332290232609255	3.4332290232609255	3.4332290232609255	3.4332290232609255	3.4332290232609255	4.828972829207818	4.8778458620901395	4.5028522599503935	4.48057	3.930141025269406	3.4332290232609255	4.2266204826780625	3.9660170249224804	3.4332290232609255
ACSF2	10.014846467575063	10.518410427133817	9.704381600675852	10.635889781357553	9.786187473925098	9.769435917710338	9.394003848620564	9.61092	10.47667232209196	9.869110677682626	10.19630686726367	10.297434821597125	9.944111833859068	9.838154883432024	10.560864401519645	9.95176	9.79033	9.995812265033145	9.932014360574353	9.669442165118973
ACSF3	10.270405549069059	9.97435	10.191942248493227	10.413923093212137	10.22819685761235	10.161785779365976	10.101373992693022	9.916543459958998	10.467048441609949	10.355796020435221	10.442882457676758	10.49621891997232	10.466025478806367	9.903484368483017	10.499516585313593	10.611560916771081	10.162300362198934	10.490917522827472	9.97532	10.598673133936009
ACSL1	11.344748695514923	11.58321951306581	11.90125769231982	11.305693039376816	11.754092439282832	10.843077414537962	11.132844795404848	11.626117887779477	11.561943323474681	11.550789528803552	11.434541885862973	11.387169858964185	11.26039320595777	11.907040863053822	11.666573244840126	10.877166935223496	11.022851102342138	10.886775977381012	12.319165727127412	11.329543668034992
ACSL3	10.849069710234328	11.150381669402778	10.760845438975192	10.75628237909066	11.475579853224781	11.570668821342329	11.826731859414561	11.782896240103321	11.59962906318948	11.910418692665356	10.710631220550288	10.740959995256642	10.778659884144673	10.889504246148084	10.655911636910966	11.102148359145392	11.489475134045689	10.91553545984799	11.079214798009566	11.595446897414245
ACSL4	12.41350670240309	13.732804261999341	12.699984344557729	12.519492490257063	13.520194562506527	13.65425876538599	14.575252475262321	13.882347305255372	13.761768386574559	14.05964929920295	12.959653092671385	12.584431206141847	12.759446105175348	12.530375949363718	12.385733270299724	13.72454195622111	13.807402565399784	13.17407936805893	13.944628045980833	13.548742240383824
ACSL5	7.450483094888365	9.45467	6.613323270366097	6.385422356035016	7.855513560208693	8.74229	8.103479325689978	8.22985	8.801962738780809	8.4358	7.130724661522405	7.696052382852987	5.438100563460906	6.679864576462952	7.801033243073501	7.199081823916606	7.722608181693614	6.753798439385072	8.5993	7.031433156451372
ACSL6	4.458351925479571	3.819322553330974	4.29634	4.376410801716014	3.9569482734086314	4.454722131232187	3.4332290232609255	5.274221467324161	3.8471217456930717	4.032781716111226	3.8808490171876184	3.4332290232609255	3.4332290232609255	3.4332290232609255	3.4332290232609255	3.9162187657754637	3.4332290232609255	4.442659200279542	3.9378330589939283	3.4332290232609255
ACSM3	8.378319977340421	6.239736103974184	9.286756981837566	9.347705016331904	7.700001716258076	5.5786666981167885	4.906718555475787	5.767373713808925	6.471559594563477	5.7741199910706404	8.567365332061824	7.718324491443051	6.61938	8.32319	9.71181	5.801367946399848	5.497588231800814	5.41299	6.784202703110914	5.768489635711206
ACSM4	3.4332290232609255	4.094386260014806	3.4332290232609255	3.4332290232609255	3.4332290232609255	3.4332290232609255	3.4332290232609255	3.843268204536785	3.4332290232609255	3.4332290232609255	4.220225247322906	3.4332290232609255	4.133465428453488	4.072290345959625	3.880323433788738	3.922101827715568	3.4332290232609255	3.903860253565548	3.951529088266867	3.9037873687259643
ACSM5	5.801077607235601	5.898164632992696	6.375490030215626	5.327388770197389	5.127724697376111	5.466873149548379	4.8482644041343415	5.788095251269858	4.423270200338541	5.690934361457838	5.709574460744021	5.398459646847814	5.506277161780168	5.873058577230745	5.167873004502851	5.55066	5.024308875518063	4.847729572997497	5.7383	4.361058865663637
ACSS1	6.991549894966793	7.3049317789709765	7.5292258380089505	7.755496245463839	6.594278888003766	6.107889102634115	5.7805530998100405	6.633172393260052	7.448895274743992	6.133228668808046	7.676376852017586	8.094359692022532	7.8691502496844405	7.987595517524686	7.508036601240602	7.354095088000474	6.664219688220321	7.589087496862106	7.740445700953825	6.659128513519945
ACSS2	10.090851502167784	10.622899300079107	9.808582577589748	10.260943124802749	9.9583	10.811741309929099	9.890169777948932	10.122834883689729	10.118916925675224	10.663167341424876	10.6115	10.43005673729053	9.613456416956334	10.742871793324113	10.625513380669313	10.155356588037487	10.143758546230847	10.524920109091104	10.10760578134485	10.19833626461599
ACSS3	8.397954879987752	8.550699357700642	10.112606163428147	8.169691746438989	8.60684	10.936763865311237	12.162427065745419	12.203384613401347	10.636870725964034	12.175550677119352	9.152263757559739	6.708461930648259	9.715597315409587	10.895970138179095	10.189998784091223	10.024692527782092	9.900528481581517	10.607423452787732	11.40306504344051	11.55071984737694
ACTA1	4.052213911890816	3.4332290232609255	4.139511128770177	6.278285455323242	3.4332290232609255	3.8508737480599957	3.4332290232609255	3.4332290232609255	3.4332290232609255	3.4332290232609255	5.470402797193365	6.162066888471321	4.347928859645129	10.193665045433907	9.136120659951944	3.4332290232609255	3.4332290232609255	3.8668921135253886	4.967444919895255	3.9327373728468284
ACTA2	14.639296726216308	14.706950637163839	14.196857810345804	15.924068683085402	14.753516424098173	13.557052793460054	12.805228740791646	13.562900423539903	14.19085565681131	13.789137696726254	15.669328995297183	16.086877096342437	13.969483097211688	16.897751951013454	17.052075481973024	14.525351016681578	15.01943118639562	14.228376646152432	15.629970607246484	15.210968777867427
ACTB	17.2386	17.57946698480619	16.68314980139008	17.51103719518597	17.579305536300765	17.33944779951844	17.401301167089194	16.967260528360054	17.20970496558964	17.266209518689525	17.370215603536323	17.588073598473734	16.67357951541959	17.615222181408313	17.880839664207254	17.784048935152946	17.862543193503704	17.174738664021934	17.40251349135089	17.878184970630915
ACTBL2	3.4332290232609255	3.4332290232609255	3.4332290232609255	3.4332290232609255	3.4332290232609255	3.4332290232609255	3.4332290232609255	3.4332290232609255	3.4332290232609255	3.4332290232609255	3.4332290232609255	3.4332290232609255	3.4332290232609255	3.4332290232609255	3.4332290232609255	3.4332290232609255	3.4332290232609255	3.4332290232609255	3.4332290232609255	3.4332290232609255
ACTC1	4.3646113063383325	4.2658259026277205	4.3059873716820265	4.715499682155108	4.591920228621446	4.472176799917764	4.65941	4.325268455711715	4.638740219280895	4.835198387491998	3.4332290232609255	3.4332290232609255	3.4332290232609255	5.021902834685121	4.070562907581729	3.4332290232609255	4.508772457042661	3.4332290232609255	4.584311694622579	4.105960612940199
ACTG1	17.325068650367957	17.481704493475807	17.06066177933622	17.50128434201733	17.68953262887512	17.66500464038434	17.691235157315656	17.406195494203267	17.682112183818138	17.627770717232593	17.296878686300094	17.501239432001025	16.77549090050609	17.6148	17.640063614684088	17.994379607537702	18.036872985943873	17.435534118491287	17.60705056029683	18.019839674186425
ACTG2	14.433009291960424	16.551275761554756	12.95247456625376	14.25290595800157	16.30984297788775	14.8287	15.66481835157464	14.518114720123352	14.223680257982608	14.934572738129768	14.28869506248191	15.12491720162966	11.507134361012797	13.458644185814606	15.025906226872127	14.161216450488956	16.970463644428396	13.482987673444994	12.94833807998817	16.46275470373266
ACTL10	3.4332290232609255	3.4332290232609255	3.4332290232609255	3.8090422469964547	3.4332290232609255	3.4332290232609255	3.4332290232609255	3.9846326169636046	3.4332290232609255	3.4332290232609255	4.684879136192909	5.03328	4.152171843103627	4.766681536579704	4.516012191448063	4.584083903465774	4.924082287209021	4.092414436447191	3.954717749255381	4.1003047666208365
ACTL6A	10.309483968864798	10.745543975202043	10.305755130181657	10.322578869427455	10.81706209513691	10.417012867031254	10.455947910627415	10.420996103027916	10.42396964345559	10.434114795403532	10.661980809301932	10.587481230002346	10.83366305497733	10.560786757368396	10.637174470220346	10.661451396571938	10.624578858113136	10.495078921492007	10.281080883197538	10.80337112439688
ACTL6B	3.4332290232609255	3.4332290232609255	3.4332290232609255	3.4332290232609255	4.399050803314949	3.4332290232609255	3.4332290232609255	3.8344021404141992	3.4332290232609255	3.4332290232609255	3.4332290232609255	3.4332290232609255	4.142958261061846	3.4332290232609255	3.4332290232609255	3.4332290232609255	4.089112108382319	3.4332290232609255	4.166667803003243	3.4332290232609255
ACTL7A	3.4332290232609255	3.4332290232609255	3.4332290232609255	3.8174661202163485	3.4332290232609255	3.8275968800684024	3.4332290232609255	3.8340029591111473	4.009790126422655	3.4332290232609255	4.08983	4.648680732248436	4.138686163576975	4.613104590234096	4.59396	4.504564811206871	4.714931079986112	4.563046856517807	5.4281894964034505	4.567974167159295
ACTL7B	5.7513385177055305	5.389924467149713	5.302683984879956	5.5200294590035774	5.122242474174632	6.647327587097375	6.016797867480792	6.799268946890035	6.517954603784999	6.143805308471625	4.725097016589658	5.387454323561674	4.637596488552136	5.063521713388887	5.395861342409763	5.212999211497577	4.856011679514101	5.351704000318482	5.896389173371376	5.061393673380664
ACTL8	3.4332290232609255	3.4332290232609255	3.4332290232609255	3.4332290232609255	3.4332290232609255	3.4332290232609255	3.4332290232609255	3.4332290232609255	3.4332290232609255	3.4332290232609255	3.4332290232609255	3.4332290232609255	3.4332290232609255	3.4332290232609255	3.4332290232609255	3.4332290232609255	3.4332290232609255	3.4332290232609255	3.4332290232609255	3.4332290232609255
ACTN1	14.399426601242796	14.458872504261064	13.866781241292419	14.29640036314523	14.555997879525696	13.975360433673185	13.782171521669401	13.671141063123526	13.463353941639292	13.659983306670334	14.552768429575787	14.729842571983685	13.981932160141568	14.93279075640034	15.20545207399961	14.27117418678284	14.539696324192137	14.142590318291266	14.145127098999827	14.538914745985556
ACTN2	4.361126836728646	3.9672324328582302	3.8300781390094434	4.100508895697354	4.082104223018176	3.4332290232609255	3.4332290232609255	3.4332290232609255	3.4332290232609255	3.4332290232609255	4.444142182652717	4.141534472338648	3.4332290232609255	4.519653121878334	4.414599586008234	4.50235	4.348621374351208	3.901992363648693	3.9501591820809585	4.466249448506307
ACTN3	9.129092252887416	8.805486074888629	10.370603031144768	7.807422243150753	9.504790704948258	7.360849331358206	6.192960242857281	9.665664821001661	6.168064890356777	6.881048658985269	7.601405775319562	7.631668980262015	8.419793967597682	8.767028566221564	7.10862	7.165381453331371	7.562466824331407	8.994634381776294	8.669337671237228	6.623866580651296
ACTN4	15.122169488801223	15.471328660898035	14.975663523484846	14.72904695964932	15.748448078152675	14.551333681302799	14.354634305713383	14.61356335057295	14.056426989366642	14.689954168572491	15.20904228454283	15.477073193015586	14.87249067962574	15.11429416882787	15.681024110596546	15.1683	15.351887884198993	15.056163848344896	15.148447480343394	15.393785064136239
ACTR10	11.142896634239928	11.131193893299054	11.212953051320875	11.348208502288422	11.339654512775224	11.36669122583446	11.386109619001253	11.207254943470815	11.611957035699865	11.357952107369238	11.77872074101186	11.422770582308555	11.554602980627134	11.478536098539267	11.684146577537046	11.634117091934932	11.459735622198245	11.395044378667796	11.527336908915649	11.607649928023285
ACTR1A	13.085609620826379	13.255166346262877	12.972908597768301	12.945027170200767	13.43039623056104	13.499146827135352	13.689596037914487	13.410340489158417	13.382933015643701	13.559851481530302	13.406243428697184	13.180732240553379	13.178461024794643	13.235527916561828	13.270930983433257	13.747396336816857	13.807230202973672	13.36824857149191	13.487109198612101	13.738291601878096
ACTR1B	11.748378676539122	11.644728131276924	11.883418508229825	11.975582510709764	11.720273942142192	12.170061595255032	11.780537660622606	12.185	12.163214230971267	12.064642927362714	11.883227130586459	11.89790043648723	12.040730078001443	11.757340124449358	11.856477560772998	12.215891498483158	11.907412571231392	12.045677338657846	11.957992262539364	11.896635293317406
ACTR2	14.406435751039703	14.630742334282022	14.392670084302694	14.512776143924496	14.60350837126959	14.447939440349655	14.499094107824337	14.43737676278218	14.335200526697726	14.31201785212121	14.60866648514322	14.430918869008137	14.09176489864304	14.643447141228446	14.555189605517317	14.341748108425953	14.42152437552891	13.984932527950797	14.349950248492148	14.463931810666303
ACTR3	13.727267203793808	13.942755614394489	13.742514084562885	14.026229183466043	14.236559532639667	14.047063399414025	14.251081293779064	13.923526410630997	14.043371113351432	14.064833308483237	14.11696101713327	13.990284453652494	13.613253142830482	14.149120647047681	14.16732930165518	14.136164387404502	14.16866577438318	13.647290993757101	14.045861614518348	14.236933165158348
ACTR3B	8.500036884842247	8.091358393965283	8.481960982452595	8.470133031180188	8.266591793371644	7.8350975303424475	7.95028	8.121637948568935	7.919445127306393	7.856541988646219	8.433111590769863	8.200867274505322	8.62399	8.22113	8.342097413384005	7.761999848384541	7.512031687322358	8.073862061645064	7.458100797042852	7.734537545323646
ACTR5	8.518088127385013	8.556672750149396	8.45166	8.570108767724742	8.715308819993954	8.338869582656898	8.335206060600502	7.921929947326035	8.524389995693516	8.406034040293198	8.389374400562069	8.491284016791546	8.356915770125818	8.673512882155945	8.560552236147744	8.608064009777681	8.686629317234885	8.44869	8.081654802079441	8.706870333243822
ACTR6	9.047788579027426	9.203955384172852	8.979647434020452	9.135935861517837	9.13229	9.153900325909518	9.612727295578807	9.044996226138457	9.501219845788025	9.361485778105566	9.369053340861953	8.875217979380741	9.07341	8.985408980275068	9.093291543715791	9.270091795142665	8.725237574915445	8.88104	9.252847614675934	9.16299
ACTR8	10.231991265899186	10.273998222060818	10.254952481447377	10.105215696344134	10.36281973820824	10.493692207134165	10.477927102232826	10.594015293764462	10.544951637711224	10.45799479451411	10.400178838186251	9.99759	10.353652438764232	10.031598335035113	9.934177010680143	10.394673565097127	10.19761503294327	10.43868697335003	10.33302863460294	10.156229151029754
ACTRT1	3.4332290232609255	3.4332290232609255	3.4332290232609255	3.4332290232609255	3.4332290232609255	3.4332290232609255	3.4332290232609255	3.4332290232609255	3.4332290232609255	3.4332290232609255	3.4332290232609255	3.4332290232609255	3.4332290232609255	3.4332290232609255	3.4332290232609255	3.4332290232609255	3.4332290232609255	3.4332290232609255	3.4332290232609255	3.4332290232609255
ACTRT2	3.4332290232609255	3.4332290232609255	3.4332290232609255	3.4332290232609255	3.4332290232609255	3.4332290232609255	3.4332290232609255	3.4332290232609255	3.4332290232609255	3.4332290232609255	3.4332290232609255	3.4332290232609255	3.4332290232609255	3.4332290232609255	3.4332290232609255	3.4332290232609255	3.4332290232609255	3.4332290232609255	3.4332290232609255	3.4332290232609255
ACTRT3	4.888495034768534	5.1934780703096255	5.610651953412556	5.643757097559896	5.188819307656268	4.593720216930281	5.565720356126912	4.826548329242027	5.712086065929245	5.105395230858687	5.342151699819537	5.097606064304394	5.3144288563208315	5.256203973393805	5.225497408784725	5.096453416674717	4.456520749359476	5.153189273823399	4.768803873963313	5.735509616810791
ACVR1	12.548576381602448	12.54887740358187	12.883814512763289	12.187922229906924	12.978270806033933	11.798072613645818	11.870024373036644	11.755795008410821	11.680582395248466	11.694910510068985	12.505442585070913	12.291716458111363	12.526452396731763	11.997979536088216	12.08342460000558	11.804943526064527	11.796742425258119	12.003200102493203	12.116607696570108	11.653048528748744
ACVR1B	9.289106796344736	9.429124106190411	9.352787920924284	8.895727580103472	9.016482718540038	10.01094302823574	11.044680651413685	9.921723390108827	9.10226	9.604711335487568	8.719444394511806	8.903297449398526	9.214087968074342	8.980403286309627	8.869871223353279	9.14654	9.78678	9.263193117666901	9.097315769176006	8.899815694539672
ACVR1C	4.036187872361046	4.203838306678713	3.4332290232609255	3.824956117603325	3.8165477097673732	4.486297416073365	4.325435767079294	4.014945720761479	3.4332290232609255	4.027234743205477	3.4332290232609255	3.4332290232609255	3.4332290232609255	3.4332290232609255	3.4332290232609255	4.096765675932313	4.501727317662696	4.068238935980847	3.9281286094297605	4.204648757195333
ACVR2A	9.5306	9.352715280276945	9.269940685204562	8.330416985760527	8.826109402260785	9.096631496257784	8.853540401904912	9.297491974494216	8.183480107276651	8.526927453152382	9.638670731724696	9.477166086470172	9.509286449875491	8.81916	8.96545	8.928658286799461	9.085255450286372	9.240290969992197	9.35786	8.559830787990064
ACVR2B	8.19386	8.091836622095574	8.443614027398292	7.884817459405539	7.592583980341449	8.075311251656137	8.068917654001696	8.891012387228614	8.062211609019702	7.947344772089763	6.901231395458174	8.0425531724524415	7.564914064937918	7.004655651759282	7.290917554073211	7.924863106572107	7.900840811036121	8.80905	7.682657258541358	7.6414853164005425
ACVRL1	7.3533089363193405	8.778959370058796	7.020337665459073	7.468651445061981	7.458923603319268	9.407925903540262	10.658243385747545	8.703292834310158	6.878067629771449	8.67496	6.7468666490702995	8.098053078564012	6.7147314117655155	6.824958512213366	8.382582561728066	7.4955693194591975	10.011091802239521	7.406694923929699	7.138229077815751	8.37722
ACY1	9.581971031841261	8.895779398108456	9.502855842983518	9.799322392151058	9.274242523313983	10.06487431985872	9.4685219321956815	9.606372295988574	9.906957641053438	9.922328275251623	9.446885165035917	9.40053	9.627202564260898	9.689544875750192	9.615460543357754	9.752200237624042	9.789839185320746	9.667486446055408	9.725330451022039	10.109624793894485
ACY3	3.4332290232609255	3.4332290232609255	3.4332290232609255	3.4332290232609255	3.4332290232609255	3.4332290232609255	3.4332290232609255	3.4332290232609255	3.4332290232609255	3.4332290232609255	3.4332290232609255	3.4332290232609255	3.4332290232609255	3.4332290232609255	3.4332290232609255	3.4332290232609255	3.4332290232609255	3.4332290232609255	3.4332290232609255	3.4332290232609255
ACYP1	7.579482740795365	7.238371345556222	7.600488174195878	7.925724457656458	8.068976023271425	7.864528774492281	7.469113586758897	7.9016	8.153357300536763	8.096818923327186	6.9921816638763845	6.669207776091309	6.955988503293814	6.737686232638455	6.779540203578425	7.412486841923637	6.536425282984575	6.746349628653953	6.287987964221996	6.847837859933136
ACYP2	6.639604809272186	6.807947920242611	6.796891611623528	7.037029039191207	7.169650322037932	7.192273897345267	8.253767516327231	6.980275692062252	7.847343445115381	7.671069520131885	6.817347478220346	6.789445768922086	6.376404408592095	6.513989626209239	6.646630178688551	7.169125267216881	7.142917722245202	6.329367399521119	6.676151210932802	7.228562045584494
ADA	6.637233395007952	7.42751	6.569092101870984	5.251617670109863	6.354062876757995	5.779805730405452	5.9840458541197545	5.737417936939856	5.18805	6.237271592707205	6.4971042844802955	6.134912524981785	5.46049	5.937275269866799	6.273446840570999	5.298949178761316	5.747890515761741	5.3781324186038875	6.358299681574484	5.663791554838819
ADA2	3.4332290232609255	3.4332290232609255	3.4332290232609255	3.4332290232609255	3.4332290232609255	3.4332290232609255	3.4332290232609255	3.4332290232609255	3.4332290232609255	3.4332290232609255	3.4332290232609255	3.4332290232609255	3.4332290232609255	3.4332290232609255	3.4332290232609255	3.4332290232609255	3.4332290232609255	3.4332290232609255	3.4332290232609255	3.4332290232609255
ADAD1	3.4332290232609255	3.4332290232609255	3.8299790737168617	3.4332290232609255	4.796470746084994	3.4332290232609255	3.4332290232609255	3.4332290232609255	3.4332290232609255	4.026470150967101	3.4332290232609255	3.4332290232609255	4.693538228956511	3.4332290232609255	3.4332290232609255	3.4332290232609255	3.4332290232609255	4.453639750794886	3.4332290232609255	3.4332290232609255
ADAD2	3.851237653202081	4.175485193800981	4.102044604334881	3.4332290232609255	3.4332290232609255	3.8296720476590553	3.8666551079687297	3.8319829618400547	4.002861734594145	3.4332290232609255	3.4332290232609255	4.162826698078484	3.4332290232609255	3.4332290232609255	3.4332290232609255	3.4332290232609255	3.4332290232609255	3.4332290232609255	3.4332290232609255	3.4332290232609255
ADAL	8.104163207545737	8.10819	8.33531	7.893220520739064	8.355066403818059	7.701330727872598	7.260454998006883	7.730109266985736	7.509738444471258	7.8047	8.202454639977194	8.017047214426782	8.173325395551528	8.458420016501922	8.30272	7.921430809709533	7.781072293683217	8.17728	7.6972515338183936	8.184938437574516
ADAM10	11.757444361726868	12.342854258817978	12.008277137250742	12.054918179479234	12.308682901598154	12.388284589710409	12.823232655364023	12.236971258999723	12.551379297425937	12.345989599748052	11.97147984429548	12.026198255255302	11.781906991182563	11.650299104666267	11.75692411558935	12.094281963495769	12.424117956689123	12.32904358006085	12.42593770504367	12.345150953013672
ADAM11	5.399545201983558	5.537241411005734	5.39308	6.064959291487392	5.442077552643715	5.845883014627721	5.846043494138505	5.395774766959034	5.867114160053924	5.886827499605466	5.07193	5.933107056921803	4.998151802129846	5.405021986506198	5.641704080130731	5.546336142446409	5.6179100994387365	5.578948688424197	4.73754	5.405754110734002
ADAM12	12.98927361353328	12.876013944884798	12.821670059238924	12.695612559405607	13.324034186125703	12.627964301430634	12.46043768935412	12.613917665541894	11.326697942005417	12.200128154664508	14.031776566650292	12.809300100039176	14.022629898471344	12.724707412226458	12.57369822535184	12.951660145688928	12.765051762380017	13.372949461360285	13.689095008226948	12.385257213463394
ADAM15	9.883090173980127	9.646615104672696	10.000847442343852	10.335799321029766	9.840063708401095	8.803111128409554	8.086476178204142	9.096617976396914	9.475272963634866	9.084154966006441	9.854524305828983	10.20586782853805	9.817945654378223	10.590410405467964	10.502439443356792	9.269408662228766	8.979033612409943	9.3067	9.900528324999213	9.212127359737261
ADAM17	11.42921121365121	11.356298451055167	11.377410819384075	11.104102060379132	11.315630042073348	11.945447345183892	11.910164371704626	11.87591691092099	11.629429349302793	11.664212130958612	11.158472772279463	11.323204864390583	11.348805113152993	11.109956357929645	11.222365953170177	11.326669110801593	11.499569072739353	11.445696964404098	11.371403523444814	11.598043986638968
ADAM18	3.847361379008892	3.4332290232609255	3.4332290232609255	3.4332290232609255	3.4332290232609255	3.4332290232609255	3.4332290232609255	3.4332290232609255	3.4332290232609255	3.4332290232609255	3.4332290232609255	3.4332290232609255	3.4332290232609255	3.4332290232609255	3.4332290232609255	3.4332290232609255	3.4332290232609255	3.4332290232609255	3.4332290232609255	3.4332290232609255
ADAM19	12.922516014381475	12.821138997155277	12.631964513793337	12.959160185463295	12.652698592414316	11.487534790088576	11.484950151190995	11.418774016777823	10.122003809115542	11.539247262869008	13.15300746336758	12.907470340586741	12.756306866487671	13.925657102679907	13.409494963734677	11.615451707361185	11.834541802536869	11.99440534546672	12.529847605830843	11.877395562233374
ADAM20	4.234463358253992	3.4332290232609255	4.120144661474294	3.742015582767497	3.4332290232609255	4.122479417769747	4.201251806767562	3.8879717428838356	3.999317594334258	4.126704988737606	3.4332290232609255	3.4332290232609255	3.4332290232609255	3.9887630271798096	3.788894910718486	3.8219492200767515	3.4332290232609255	4.008298498718334	4.067424782609381	3.9612426414940733
ADAM22	5.0023070531899005	4.473227127517171	5.059296503592959	4.614339420665053	4.629036860652844	4.986428243719832	4.4887459510494825	4.662926621727984	4.049700103195354	4.915618423212011	5.100479743800427	5.4000409200088155	5.545139526506945	5.278633946824042	5.548804742137187	3.4332290232609255	4.774127915629591	4.917880512876512	5.184697912796768	5.45569
ADAM23	7.778142302038827	9.086831201634467	7.824370214456947	9.590482121930082	9.623733069190436	7.844243651419296	7.60713	6.225503241222709	7.961335240746356	8.326888036975616	7.235568107916267	9.178575512746566	6.683022132274481	8.092285332087998	9.097582518689796	6.365705254982994	9.431262195982923	6.149859302419759	5.959090451810511	8.474715733756646
ADAM28	3.4332290232609255	3.4332290232609255	3.4332290232609255	3.4332290232609255	3.4332290232609255	3.4332290232609255	3.4332290232609255	3.4332290232609255	3.4332290232609255	3.4332290232609255	3.4332290232609255	3.4332290232609255	3.4332290232609255	3.4332290232609255	3.4332290232609255	3.4332290232609255	3.4332290232609255	3.4332290232609255	3.4332290232609255	3.4332290232609255
ADAM29	3.4332290232609255	3.4332290232609255	3.4332290232609255	3.4332290232609255	3.4332290232609255	3.4332290232609255	3.4332290232609255	3.4332290232609255	3.4332290232609255	3.4332290232609255	3.4332290232609255	3.4332290232609255	3.4332290232609255	3.4332290232609255	3.4332290232609255	3.4332290232609255	3.4332290232609255	3.4332290232609255	3.4332290232609255	3.4332290232609255
ADAM30	4.358079760325745	3.4332290232609255	3.988482702224916	3.9760893143763414	3.4332290232609255	3.989787170461673	3.873801706240668	3.4332290232609255	4.1378879187721225	4.018521735542545	3.89195	3.4332290232609255	3.4332290232609255	3.8862180659407186	3.4332290232609255	3.4332290232609255	3.4332290232609255	3.4332290232609255	3.4332290232609255	3.901958345944707
ADAM32	6.60052	4.635936381053997	5.404064796648577	6.532947588535003	5.332459017533516	7.066552815122329	5.783972467854792	5.755018502296443	7.120417231047554	5.600663376347421	6.3851561188519526	4.865380989040002	5.351468056458436	5.025029987720852	5.316641409053866	6.950379178156822	5.283426976792944	5.089983173748067	5.178409883700369	4.483378701788236
ADAM33	8.485758543810379	8.450294808229136	7.643571001443049	9.101884443112096	6.299362981995163	6.194739432178202	5.285908297652959	7.179732491847157	9.791629247448878	6.230888097249471	8.157421863070866	9.415220158761947	6.378444617617927	9.448297399520342	9.773028483989641	7.5321546431445086	7.496111740304307	8.082057946316805	8.904546393815046	5.518857850539831
ADAM7	3.4332290232609255	3.4332290232609255	3.4332290232609255	3.4332290232609255	3.4332290232609255	3.4332290232609255	3.4332290232609255	3.4332290232609255	3.4332290232609255	3.4332290232609255	3.4332290232609255	3.4332290232609255	3.4332290232609255	3.4332290232609255	3.4332290232609255	3.4332290232609255	3.4332290232609255	3.4332290232609255	3.4332290232609255	3.4332290232609255
ADAM8	5.7200120197062185	6.607105655557956	5.144391767705212	5.705440390753881	7.660458177221021	10.370964101539517	11.498813689593263	8.130444974491859	8.844509730218942	10.691444528237755	4.833935531719187	5.802818050281537	4.30867	4.956786259798716	4.57408	9.390366153361613	10.38392789158532	7.1978255545439245	7.469628310851028	11.435378521496613
ADAM9	13.678946650484153	13.81274726662362	13.694523613112379	14.279912949509432	13.34261434263914	14.121356280090344	14.681526439028248	13.762782742922889	14.40260408042709	13.996172082130345	13.648325732174168	13.920480276097472	13.860169723637366	14.028640444158377	13.724351353365641	13.65308346837517	14.158475960644349	13.558909188394574	13.877719621137786	14.291393604480435
ADAMDEC1	3.4332290232609255	3.4332290232609255	3.4332290232609255	3.4332290232609255	3.4332290232609255	3.4332290232609255	3.4332290232609255	3.4332290232609255	3.4332290232609255	3.4332290232609255	3.4332290232609255	3.4332290232609255	3.4332290232609255	3.4332290232609255	3.4332290232609255	3.4332290232609255	3.4332290232609255	3.4332290232609255	3.4332290232609255	3.4332290232609255
ADAMTS1	11.459214670065668	12.063111441688788	11.409119160587505	11.206702644879627	13.452587379295803	10.900108460747015	10.348786857306079	10.702335175502908	10.655289778650708	10.88969263797137	10.334540483965613	10.784481857787053	9.728845522941565	9.231156465844212	10.04312226978065	9.822188474264479	11.232757621952874	10.315001533569042	10.321014185404746	10.982957989418981
ADAMTS10	11.356173731935025	9.861736419144773	11.652526408577677	11.727966949629586	10.33627261906095	10.275389133958699	7.973058010014433	11.289442989719085	10.491189273334088	9.964344936221163	9.825582394392233	10.325155144778881	10.26125343471697	10.815521704885972	10.638722737885145	9.327564860936295	9.07536	10.3008	10.540521972943521	8.881946082093055
ADAMTS12	13.084565604675515	13.21573082369733	12.95179035445034	11.488365003534057	12.30718860265916	12.417843109077621	11.867983468108275	12.839202762644893	10.219172553211346	11.951947027307549	12.14615629841105	11.89576520078214	11.191464392376952	11.251182190374767	11.326064678523851	12.305824975684297	11.675783935804382	12.367145669274748	12.658578246470483	11.518724892572813
ADAMTS13	3.4332290232609255	3.4332290232609255	3.4332290232609255	3.4332290232609255	3.4332290232609255	3.4332290232609255	3.4332290232609255	3.833718726521774	3.4332290232609255	4.016040653700342	3.4332290232609255	3.4332290232609255	3.4332290232609255	3.4332290232609255	3.4332290232609255	3.4332290232609255	3.4332290232609255	3.4332290232609255	3.4332290232609255	3.4332290232609255
ADAMTS14	6.209928547628953	5.867867156057099	5.96641	6.4052334089574225	5.327984068856235	4.634722989899629	4.596802440119611	4.720643176456368	4.46389	4.528167876829879	6.143791819107881	6.312416771009408	5.677838801075338	7.030912612919265	6.5371026881388525	4.813064733407932	4.46204	5.442922332117457	6.779086328821479	5.536595731031005
ADAMTS15	7.427107768061528	6.749018092809707	7.044823538304994	6.959005782523852	8.138101640382802	7.344148747023571	5.079743657845985	6.727832677950709	6.088605489212109	6.16382	7.818069815134327	8.233455472087071	7.849299434482228	7.536921214685848	8.717225746175606	7.5058547335178085	7.57968	7.868933320715934	8.016002762908718	6.915263622331673
ADAMTS16	4.866803471952529	5.208631388614348	4.2031499942008885	5.716319698759723	4.069121134994125	3.4332290232609255	3.4332290232609255	4.113946707787449	3.837519032805031	3.4332290232609255	5.326286829054595	4.5499753281653055	3.9409	5.070151295666869	5.097419386415083	3.9202549158964226	4.556290630341011	4.567453004364297	4.775369255409622	4.479
ADAMTS17	8.909604262603024	8.03933	9.083782967119973	8.950845706100964	7.968395632033527	8.605948943029867	9.101563972819132	8.900395099894048	8.102419363638543	8.840063064351067	8.350328822462783	8.704916106717045	9.228480408284518	9.542635364412982	8.797104251359503	7.6793122324958905	8.68212	8.430741102429451	8.777300495062857	8.42181
ADAMTS18	3.4332290232609255	3.4332290232609255	3.4332290232609255	3.4332290232609255	4.07568	3.4332290232609255	3.4332290232609255	3.997618609392854	3.4332290232609255	3.4332290232609255	3.4332290232609255	3.4332290232609255	3.4332290232609255	3.4332290232609255	3.4332290232609255	3.4332290232609255	3.4332290232609255	3.4332290232609255	3.4332290232609255	3.4332290232609255
ADAMTS19	4.728346037478997	3.968183812288842	3.993193785042513	6.026838328783661	3.9682528269282145	3.4332290232609255	3.4332290232609255	4.0018116055121276	3.4332290232609255	3.4332290232609255	4.8982	4.289126424072192	3.4332290232609255	4.6725998968081734	3.8766088585121095	3.915114823563732	3.4332290232609255	3.4332290232609255	4.155744835737387	3.4332290232609255
ADAMTS2	13.606975659760566	13.58168755207633	13.638342540530873	13.184724115225844	12.913373668239876	12.391283056533553	12.101477744694233	12.416382611228544	11.600230912915041	11.7312	13.505065636842419	13.635018092410577	13.388569462271258	13.440502541469675	13.486058800919894	12.416784032963841	12.803518862492066	12.836649139396085	13.155298253843675	11.743036080289286
ADAMTS20	5.595140199411044	4.3370319186189334	5.509106918317821	5.00515	4.255894925111359	5.398354660302347	4.6535708683216255	5.787524134406644	4.013468139213427	4.828739977064313	5.077723902343899	4.144943822451187	5.255889071381745	5.792543233101295	4.593492857367963	4.986700590401784	4.088697623083854	4.243603985009418	5.739339833129653	5.3091241095351815
ADAMTS4	8.604568613373562	9.392274129700539	8.115600416757157	8.478784497852097	9.647185920202903	11.306742475592412	11.376785174394158	12.193048015509408	10.680852539490315	10.893039397667577	8.478145685188688	8.9323121878731655	9.096085980753532	8.532963537717807	9.12049	9.265443971148324	9.788656809086701	9.598095558061301	9.614169250957097	9.471315254962033
ADAMTS5	11.126074073535072	11.472282548438116	11.324197440376834	12.382900755280625	11.691719879901024	12.432116968228536	13.736363594686871	12.862273158653327	13.868821104206988	12.903030429192736	10.6818	11.503769520701029	10.933169216923348	11.706744748691472	11.259520203514455	11.53829806451308	11.637329746563807	11.460741363290516	12.318445921943864	11.96179019397573
ADAMTS6	9.99594	8.0749708654417791	9.07472	11.162828168088078	8.737122033441501	7.007774801766186	5.038148212517474	6.56733	7.28125	6.038757486098845	9.404137287323277	8.839516480853518	8.343182324994059	11.032065276618344	10.159177584941752	6.85169	6.96753	6.963578017095758	7.942482056081768	6.636266883736267
ADAMTS7	12.440782152518947	12.802062281580035	12.016095039819946	11.855796018492835	12.562050135666592	13.27581794675207	13.580263187634989	13.165831724911067	12.774768613951126	13.16809149662396	11.115967597649623	12.057772377181676	11.043314882279564	11.98071747380253	12.047319229565879	12.02060190955617	12.833434364417975	12.358481369579966	12.15728157284324	12.901297667367466
ADAMTS8	3.4332290232609255	3.8032796263991475	3.8221943229437145	4.089074641551932	4.170412660485023	3.4332290232609255	3.4332290232609255	3.4332290232609255	3.4332290232609255	3.4332290232609255	3.4332290232609255	3.4332290232609255	3.4332290232609255	4.082431907316786	4.604839670064178	3.4332290232609255	3.4332290232609255	3.4332290232609255	3.4332290232609255	3.4332290232609255
ADAMTS9	9.915610534958622	11.639820741795116	8.088218964227039	10.170657429952637	9.817103806951677	11.464854502303403	12.47697302808666	10.340820702757904	10.74186650877954	10.428521900159346	9.560064532498947	9.990944025645918	7.638833636815206	8.600991676811152	7.8223875530522795	10.167162636443038	11.4631	9.430720261671805	11.373409535540512	9.850328175161415
ADAMTSL1	11.857532314875993	10.922113518550972	11.871858577604478	12.443605434937572	11.2152	12.779501015944597	12.047573459344832	13.280268487630568	13.254310213818913	12.451969806418578	11.844372361693079	11.804335770749727	12.005833649043673	12.460969574455598	11.596282738414548	12.436446235694566	12.085901611830467	13.037025943824005	13.727333320513383	11.769145661522144
ADAMTSL2	6.57758	6.586179404334562	6.305292984420319	5.736069253253789	5.853921957979438	4.1972221139693255	4.164783285403459	4.351529209047546	3.997131486397167	4.0022718671665825	6.841145653602392	6.580647643896362	5.577659439508115	6.267043986607951	6.445560291932347	5.032213257731347	4.551469769426965	4.418846442898127	5.208392386805148	3.9374312487661127
ADAMTSL4	10.828487400242938	10.330825925548126	10.968358748964215	10.2036	10.367507543428523	11.35298767704961	12.16348355540473	11.434511369083582	11.45395905707153	11.715568871329014	9.932340811262607	10.203503376598842	10.798436816362864	10.63009744642806	10.013469148879615	10.855250422849979	11.037761094215188	11.1649	11.231891559099752	11.229263414647544
ADAMTSL5	11.537430524058422	11.029144606646273	11.477336542088246	11.228739531923411	11.298167938715155	10.182828197962905	9.783741761367073	10.13203453177516	10.763385857212828	10.2944	10.450707445903577	11.208007967545354	10.350392904839474	10.939740387134107	11.3016	10.297086874350212	10.688311413217647	10.628195062134246	10.43079427273379	10.950753841867959
ADAP1	7.172396137282869	5.9379392917018565	7.225537818674122	7.8369162275657445	6.826452748965496	5.469485282659647	4.856704736816144	5.272750913604288	5.901359941792552	6.543878352004963	7.1702267416514625	7.695825896463612	7.137139337709201	8.284386987644538	8.477009324293935	6.336538025083938	6.055246524903542	6.242032014060411	7.690667717929811	7.4041145574309315
ADAP2	3.8524748370428354	3.8111834628978385	3.9907066247102647	4.286633248104546	4.646094854840241	3.8300749333072885	3.8760133500680816	4.002170913959981	3.843715236431965	4.258198104735006	4.074939874938694	3.4332290232609255	4.406991541669367	4.205280797254176	4.4979151106735875	3.4332290232609255	4.224247939397498	3.4332290232609255	3.4332290232609255	3.4332290232609255
ADAR	10.427488646334275	10.775368462766604	10.57326812321706	10.245037785432322	10.453871760794337	10.736313234897796	10.689374775602404	10.923022659833363	11.118921848192752	10.826342694754365	10.637262366296985	10.694118576696624	10.714970231606712	10.545134669299928	10.555392238627183	10.655927774242302	10.777953066062235	10.818188052915572	11.494099077985341	10.35857086138842
ADARB1	11.489276987000736	10.98287533387414	11.625243487147864	11.851673093818436	11.73320930738014	11.008630110114485	11.114913935904768	11.032655356358472	11.000820677302954	11.025678955722563	12.16947738507284	12.402420185909373	12.233457378486815	12.237545376686056	12.233690697454469	11.68417001545695	11.686988433497277	11.831085084994786	12.171153067802287	11.503118493064614
ADARB2	3.4332290232609255	3.4332290232609255	3.4332290232609255	3.4332290232609255	3.4332290232609255	3.4332290232609255	3.4332290232609255	3.4332290232609255	3.4332290232609255	3.4332290232609255	3.4332290232609255	3.4332290232609255	3.4332290232609255	3.4332290232609255	3.4332290232609255	3.4332290232609255	3.4332290232609255	3.4332290232609255	3.4332290232609255	3.4332290232609255
ADAT1	5.884943779849997	5.677477321189305	5.98651	5.905133271439151	5.841860447049532	6.384552634943092	5.633841129010527	5.972628888483267	5.751907716345964	5.991742678001324	6.671350481746944	6.029833936718615	6.641562494868454	6.103368350550887	5.911920856007755	5.735256550744673	5.786180080324638	6.152560519522212	5.724659243772028	5.657232539317013
ADAT2	11.395417383809546	11.187830374476007	11.405192275186641	11.303036980597986	10.84982367681035	10.752720555769228	10.856368448421236	10.821183613265305	10.808986106115185	10.520610966832926	11.33051806670898	11.125501265440041	11.172050789815527	11.13590934913329	11.150007696508183	11.066141437823516	10.7845	10.874982844131333	10.835857169522813	10.635239870509883
ADAT3	5.861934692227636	5.434237419738395	5.90779	5.714385372263426	6.061741806705175	6.427775512788797	5.924545009614106	6.023621257011782	6.158469999761962	6.494195084092465	5.645041450508414	5.716397299384621	5.701147123786836	5.714605133753269	5.712513709597191	6.154219926784438	6.548734892907991	5.688692522037171	6.319009761654654	6.157057513616008
ADCK1	8.35367	8.675198030381205	8.55061	8.37202	8.609183707926551	8.919733463067045	9.405858003591705	8.648592459353734	8.961640055764414	9.079865529764117	8.522339236500866	8.84272	8.619816874820815	8.593054791727376	8.605997695116407	8.97596	9.087439318811397	8.949409997405164	9.12557	9.143136647482333
ADCK2	9.917671268011706	9.87011	9.776816794649228	9.711231292206772	9.638701577670158	10.552171351946996	10.39393618042176	10.166248404341427	10.255635343022801	10.29053815511283	9.34814	9.649050485611177	9.3102017191613875	9.254632666790222	9.336130958116623	9.766651603398389	9.718597718540716	10.095580587718153	9.906313222563371	9.737613042453896
ADCK5	10.108495713334488	9.749023552671591	9.973744249213468	10.061638858983692	9.838908746392843	10.240289999651878	9.86141	10.198519404815027	10.216790237998284	10.083923990396473	9.557324679020219	9.825259280312888	9.914055311962224	9.811139092211024	9.804310909765915	10.182923678693246	9.828205922225784	10.132119738613495	9.931462760603369	9.795296302567765
ADCY1	3.4332290232609255	3.4332290232609255	3.4332290232609255	3.4332290232609255	3.4332290232609255	3.4332290232609255	3.4332290232609255	3.4332290232609255	3.4332290232609255	4.010308237968288	3.4332290232609255	3.4332290232609255	3.4332290232609255	3.4332290232609255	3.8859602842501766	3.4332290232609255	3.4332290232609255	3.4332290232609255	3.4332290232609255	3.4332290232609255
ADCY10	4.034484527215265	3.8169697396261832	3.4332290232609255	3.4332290232609255	3.9711814331460675	3.4332290232609255	4.066543103470525	3.8432130468908188	3.8510810394673816	3.4332290232609255	3.4332290232609255	3.4332290232609255	3.4332290232609255	3.878850077917569	4.188003503217599	4.380746100700479	4.216541229109709	4.4509088902564145	3.9425565464988996	4.227232108369728
ADCY2	4.161954601091321	3.4332290232609255	5.313010559959448	4.3780603951876325	3.8111176012560994	3.4332290232609255	3.4332290232609255	3.4332290232609255	3.4332290232609255	3.4332290232609255	4.875530659829345	3.4332290232609255	4.248228678481383	4.231158346892102	4.077275241634903	4.285431469195355	3.4332290232609255	3.4332290232609255	3.4332290232609255	3.4332290232609255
ADCY3	10.761527940716139	10.664226345085092	10.998315913883623	11.064272529836174	10.56052538539964	9.918879623229637	9.412048918927686	10.114019820433851	10.198056357640299	9.76768	10.61866575079283	11.07458919665488	10.818254365602796	11.415037708945645	11.10876735663627	9.879876622324314	10.182626842929192	10.542479874898264	10.608371593756672	10.02565428153673
ADCY4	4.246697425115912	4.677572860781854	3.984997602617004	3.4332290232609255	4.402856034511713	5.005426936157068	4.563955887842318	4.541308688387912	3.4332290232609255	3.846668453205368	3.4332290232609255	4.441912641953164	3.4332290232609255	4.2262130208787125	3.4332290232609255	4.259509633314979	3.4332290232609255	4.248886212801083	3.959798066922447	4.107415078467464
ADCY5	8.948593387248668	8.074680676225162	8.21227	9.757460610730872	8.199083957289252	7.565601733290906	7.636806487533224	7.254357022574797	7.121224838342422	7.409369343292343	8.467988245929131	8.855179558390187	6.980598187044908	10.068461659560867	9.599903672856973	7.801489250103634	7.0842434266176975	7.519223802951824	8.911109567749003	7.598599906569935
ADCY6	11.149736224610054	11.030836239955168	11.127683219386636	10.977694579628466	10.802016505720408	11.306939505688637	11.077854642469871	11.499982314016574	11.058662921393433	10.953540239824049	10.979302262127575	10.954059527621503	11.299522418074368	11.426717399893876	11.122275464372656	11.120442509243125	10.873050555351481	11.406768336176837	11.668185435040327	10.79894408073875
ADCY7	9.095386541048699	9.093454148523136	8.235162861495967	8.827893648302663	8.652902005052434	10.178086909429846	10.000266605803045	10.56562341737443	10.340021607062452	9.972177940299892	8.433371350214154	10.09047694347213	8.13919	9.012812777883141	9.707828173575448	9.084610351052389	9.436909264509646	9.397865203648038	10.043326976720811	8.988043597230565
ADCY8	4.252365055028725	3.4332290232609255	3.822094180048192	4.347230877855589	3.954389001645322	3.824179359397005	3.4332290232609255	4.114377853851485	3.4332290232609255	3.4332290232609255	4.378567673437741	3.4332290232609255	3.9424987969080276	4.082495842848459	3.4332290232609255	3.4332290232609255	3.4332290232609255	3.4332290232609255	3.4332290232609255	3.4332290232609255
ADCY9	11.12328356469591	11.254351662239191	11.02112608834623	10.997309017316399	10.906438683967885	10.35763914159804	10.380600499052983	10.74452191881178	10.291812148983848	10.110103432811627	10.570646479487904	11.045419806273394	10.792502721746024	10.930018619500514	10.973057694598676	10.028517746938373	10.163135812129022	10.643454989825774	10.561763926135729	10.10547734494605
ADCYAP1	3.4332290232609255	3.4332290232609255	3.4332290232609255	3.4332290232609255	3.4332290232609255	3.4332290232609255	3.4332290232609255	3.4332290232609255	3.4332290232609255	3.4332290232609255	3.4332290232609255	3.4332290232609255	3.4332290232609255	3.4332290232609255	3.4332290232609255	3.4332290232609255	3.4332290232609255	3.4332290232609255	3.4332290232609255	3.4332290232609255
ADCYAP1R1	4.432825340558113	6.1220876333269345	4.694238815606408	4.357480692761151	4.981285285956767	3.9869607311094306	4.872262831561173	3.4332290232609255	3.4332290232609255	3.4332290232609255	3.4332290232609255	5.051481087680068	4.144868588230698	4.442023614250619	3.4332290232609255	3.921787462874592	6.4609931432728995	3.4332290232609255	3.4332290232609255	3.4332290232609255
ADD1	13.116931467374267	13.427668994855978	13.23549420767234	13.439546577638247	13.14188129208691	12.939324257339024	13.115501193621418	13.10441796332826	13.105600086333189	12.987113629750507	13.146998130099334	13.294063084639154	13.191588927705098	13.2843	13.083222552493794	13.17031392078633	13.253666424489486	13.275240659748244	13.232099348103416	12.946933510608252
ADD2	7.78314	8.026661384202292	7.828030681797013	9.471639861813955	8.297107102596138	5.82261	6.345747184073812	5.791906771416396	7.268763330037484	6.4144096795888945	8.646357673049366	9.012851247208722	8.651301379756475	9.134628294186136	9.111889238725848	6.888183206119904	7.6632314194013755	7.892584384543681	7.704022332820593	7.659561099712324
ADD3	12.759058515073145	12.884425734796713	13.273665338811684	12.993732714809534	12.412644376005803	12.00114697524965	11.868129748282035	12.508795679649726	12.454874231183165	11.943790757537558	13.016570832404797	12.999580202641372	12.898507295995763	12.761302322958324	12.54826506105756	12.17178830935002	12.090779914495396	12.570351650751062	12.640693182501192	11.951988227324987
ADGB	4.160360906799371	4.421301827222785	3.994854714665362	4.102810356120493	3.8105294571736055	4.820338437413869	4.729034864705613	4.132266640764091	4.144844890828339	3.8523226678237013	3.4332290232609255	4.293366337649152	3.880599047226673	3.8871139684832596	3.8804265370646642	4.272433350817486	4.350344402615964	3.4332290232609255	4.455420682228935	3.903537464548865
ADGRA1	3.4332290232609255	4.255200563152141	3.4332290232609255	3.4332290232609255	4.073446826466172	3.4332290232609255	4.1794062002159915	3.4332290232609255	3.4332290232609255	3.4332290232609255	3.4332290232609255	3.4332290232609255	3.4332290232609255	3.4332290232609255	3.4332290232609255	3.4332290232609255	3.4332290232609255	3.4332290232609255	3.4332290232609255	3.915126534953803
ADGRA2	12.934533126365562	12.305848396081704	12.916969005734371	12.559700494447096	11.563405765269204	10.16237733880201	9.363086575132838	11.04963095306716	9.400257120880413	9.682352124526336	12.718394978563044	13.233084943702032	12.38010116080392	13.35732982965134	13.185147217133446	10.334395477931423	10.731848887388407	11.42418319859424	11.567180577872822	9.975131790852414
ADGRA3	11.843258632479635	12.101274436585417	12.090817712972399	11.891536754633744	12.001587119187956	11.926481702170983	12.910168908596425	12.450379117403834	11.62782041336926	12.112930089449621	12.039852303553186	12.264251044427374	12.230358697887468	11.531145545929812	11.459496090717408	11.84214272858612	12.238532789186394	11.991548362364274	11.478080747737286	11.99099091469486
ADGRB1	5.7876555409938195	5.101004885326991	5.833231167663121	5.234096473950188	4.885319961497507	4.831237089155163	4.453540648133031	4.511380096605281	4.765984820487288	4.87996	4.953332456761489	5.2965468518045435	5.085534226841105	5.614026809203885	4.771600319593283	4.268194714621705	4.248046226253235	4.576917887298966	4.958819642615994	4.675643703705819
ADGRB2	6.74563	6.9393653516467175	7.358485722029373	7.574667181099735	7.5634466815812695	7.96114	8.204848436480075	7.967158970499152	7.150859739035259	7.70849	5.883915863084803	6.709576061921998	6.788571128706879	6.751592293434451	6.542393269564931	6.711987724840772	7.900918207647549	7.543877577867947	7.862427944306423	8.238671989262164
ADGRB3	3.4332290232609255	3.4332290232609255	4.378110169779626	4.357594219318605	4.631193986464356	3.8256851608261915	3.4332290232609255	4.310491259272769	4.060219391735537	4.142988363410364	3.891044630220705	4.138905793673576	3.4332290232609255	3.8839122635929857	3.4332290232609255	3.4332290232609255	3.8938922424952893	4.091512383781021	3.4332290232609255	3.4332290232609255
ADGRD1	6.502405422736278	6.385048938829104	5.960360840022234	5.02153	5.143594195365854	5.019633641119732	6.30627	5.849416308115115	4.625862859728079	5.092537210263446	6.38434	4.653497623115382	4.436445349751873	5.352741404891827	4.743950983141753	4.77303	4.559003864809161	4.474601305994671	6.262192898346842	4.252920114398343
ADGRD2	3.4332290232609255	3.4332290232609255	3.4332290232609255	3.4332290232609255	3.4332290232609255	3.4332290232609255	3.4332290232609255	3.4332290232609255	3.4332290232609255	3.4332290232609255	3.4332290232609255	3.4332290232609255	3.4332290232609255	3.4332290232609255	3.882846008233022	3.4332290232609255	3.4332290232609255	3.4332290232609255	3.4332290232609255	4.098348686860868
ADGRE1	3.4332290232609255	3.4332290232609255	3.4332290232609255	3.4332290232609255	3.4332290232609255	4.125240080599612	3.4332290232609255	4.21222	3.4332290232609255	3.4332290232609255	3.4332290232609255	3.4332290232609255	3.4332290232609255	3.4332290232609255	3.4332290232609255	3.4332290232609255	3.4332290232609255	3.4332290232609255	3.4332290232609255	3.4332290232609255
ADGRE3	3.4332290232609255	3.4332290232609255	3.4332290232609255	3.4332290232609255	3.4332290232609255	3.8260383343252666	3.4332290232609255	3.4332290232609255	3.4332290232609255	3.4332290232609255	4.2394984632282675	3.4332290232609255	3.93569	3.4332290232609255	3.8825211417834455	3.4332290232609255	3.4332290232609255	3.4332290232609255	3.4332290232609255	3.4332290232609255
ADGRE5	10.408724954031275	9.815880693853302	10.303382569960984	10.828426075822765	10.064785564468393	9.89561	9.785063179563442	10.016224686129537	10.317143039212118	9.950763874910402	11.135773782703229	11.53770229794074	11.43177285947092	11.628366599182687	11.695886496774653	10.524383962560238	10.238606366334102	10.491238178521229	10.617742909733202	10.3263
ADGRF1	3.4332290232609255	3.977575459155954	3.944877540712174	3.933226575880574	3.4332290232609255	3.4332290232609255	3.4332290232609255	3.4332290232609255	3.854813518419048	3.4332290232609255	3.4332290232609255	3.956231780545065	3.4332290232609255	3.4332290232609255	3.4332290232609255	3.4332290232609255	3.9130944975459987	3.4332290232609255	4.187235080838552	3.4332290232609255
ADGRF2	3.4332290232609255	3.96205	3.4332290232609255	3.4332290232609255	3.4332290232609255	3.8278913763408497	3.4332290232609255	3.4332290232609255	3.84277	3.4332290232609255	3.4332290232609255	3.9408458929432486	3.9332466120235594	3.4332290232609255	3.4332290232609255	3.4332290232609255	3.4332290232609255	3.4332290232609255	3.4332290232609255	4.244196581893455
ADGRF3	3.4332290232609255	3.4332290232609255	3.4332290232609255	3.4332290232609255	3.4332290232609255	3.4332290232609255	3.4332290232609255	3.4332290232609255	3.4332290232609255	3.4332290232609255	3.4332290232609255	3.4332290232609255	3.4332290232609255	3.4332290232609255	3.882156437668722	3.4332290232609255	3.4332290232609255	3.4332290232609255	3.4332290232609255	3.4332290232609255
ADGRF4	3.4332290232609255	4.532654312106274	3.4332290232609255	3.4332290232609255	3.4332290232609255	3.827124924044701	3.4332290232609255	3.4332290232609255	3.8422141000182735	3.847479810941789	3.4332290232609255	3.9401558627605424	3.4332290232609255	3.4332290232609255	3.4332290232609255	3.4332290232609255	3.4332290232609255	3.4332290232609255	3.4332290232609255	3.904080003518359
ADGRF5	3.4332290232609255	3.4332290232609255	3.4332290232609255	3.4332290232609255	3.4332290232609255	3.4332290232609255	3.4332290232609255	3.4332290232609255	3.4332290232609255	3.4332290232609255	3.4332290232609255	3.4332290232609255	3.4332290232609255	3.4332290232609255	3.4332290232609255	3.4332290232609255	3.4332290232609255	3.4332290232609255	3.4332290232609255	3.4332290232609255
ADGRG1	10.931514577544744	11.517251935183335	10.034458721933913	9.690503823065368	11.202710420831268	10.425575042496419	11.122482326253866	9.429821937417728	9.156362279176108	10.337649982998538	8.91358	11.13805746696031	9.40856	9.111076485046867	9.931338677098301	10.05743150828101	11.754552201102381	10.76269891965915	8.875074491357935	11.405508309778012
ADGRG2	5.1673403813461025	5.248639579821836	4.3096730725223145	3.820565151627761	4.342365362367504	4.533452270990297	5.334707895436912	4.129044145804092	4.013033830418668	4.653516368845642	3.8868648657269134	4.292516771858294	3.9268431122244465	4.514785029024464	3.876883657617198	3.4332290232609255	4.344095947205955	3.4332290232609255	3.4332290232609255	3.9003489269099005
ADGRG3	3.4332290232609255	3.4332290232609255	3.4332290232609255	3.4332290232609255	3.4332290232609255	3.4332290232609255	3.4332290232609255	3.4332290232609255	3.4332290232609255	3.846110064784039	3.4332290232609255	3.4332290232609255	3.4332290232609255	3.4332290232609255	3.4332290232609255	3.4332290232609255	3.4332290232609255	3.4332290232609255	3.4332290232609255	3.4332290232609255
ADGRG4	3.4332290232609255	3.4332290232609255	3.4332290232609255	3.4332290232609255	3.4332290232609255	3.4332290232609255	3.4332290232609255	3.4332290232609255	3.4332290232609255	3.4332290232609255	3.4332290232609255	3.4332290232609255	3.4332290232609255	3.4332290232609255	3.4332290232609255	3.4332290232609255	3.4332290232609255	3.4332290232609255	3.4332290232609255	3.4332290232609255
ADGRG5	3.4332290232609255	3.4332290232609255	3.831759242390816	3.4332290232609255	3.797831560108218	3.976840976923709	3.4332290232609255	3.82451	3.4332290232609255	3.4332290232609255	3.9113920711885646	3.4332290232609255	3.4332290232609255	4.432998835310817	4.513634715130927	3.4332290232609255	3.4332290232609255	3.4332290232609255	3.9707111054073567	4.097209331041741
ADGRG6	7.376866960498411	7.256187390335112	7.52519	7.538293987525946	8.075598242037353	4.836621252784343	4.502635501642575	5.901073818350166	6.395164386342066	5.000487877272633	7.176604674188988	8.25828	6.9698696524277794	7.90474	8.358776821740175	5.350076449800264	6.073071197661396	6.520340459540646	5.884361356539449	6.9655066781786115
ADGRG7	4.4051558596299225	4.498995742899882	3.4332290232609255	3.4332290232609255	3.4332290232609255	3.968829935562884	4.100176820776194	3.4332290232609255	3.4332290232609255	3.4332290232609255	3.4332290232609255	3.964636762888021	3.90462	3.4332290232609255	4.0962747634095145	4.448507483323947	3.4332290232609255	4.13168	3.9245413658846857	4.1989875907781515
ADGRL1	10.727331969654186	9.90176	10.901651234359983	11.286207739139922	10.037196383894582	10.596147101880156	9.77912	10.624507803853005	10.948947698761962	10.248969600334831	10.281411751582896	10.39975956769798	10.726771957820887	10.604393774676627	10.868114992491154	10.418040248670765	9.975803885233567	11.064051347020422	10.878233553686655	9.922534139396658
ADGRL2	6.0074269970051875	5.843791853173497	6.782888129871573	4.074710016703069	5.737561758996818	9.043655658512117	8.065584768651824	9.088225567030218	5.280118889549233	7.412762900997067	5.261264787609514	4.025175014272327	4.616867384449873	3.4332290232609255	4.668155179544732	6.97679	5.3815188144668005	5.136193246529361	5.953969276359685	4.976032967144976
ADGRL3	8.020208536640125	7.729716400150469	8.324108240217875	10.266642294886427	7.95169	4.400971471281605	4.0439209387948285	5.226539398462392	6.087455117052109	5.466390783650527	8.901825497574908	9.038587292890037	6.846811776902004	9.904901440968409	10.1169	6.435643059859881	5.680631564660783	6.494032111053925	7.932705646933854	6.5674604197930995
ADGRL4	3.4332290232609255	4.179800147178238	3.8246795154002915	3.4332290232609255	3.8050999698922343	3.827003943006076	4.0516079143592165	3.8341910505044074	3.4332290232609255	4.012266350057738	3.4332290232609255	3.4332290232609255	3.4332290232609255	3.4332290232609255	3.4332290232609255	3.4332290232609255	3.4332290232609255	3.4332290232609255	3.4332290232609255	3.4332290232609255
ADGRV1	4.657070433063274	5.38143	5.146795208413002	5.339071962128965	5.196685148500023	5.249531359791919	5.862863478911784	6.443364980261383	4.806808483399497	5.5855939898812075	4.442485646110861	4.968488801393085	4.7972722894566235	4.606240158238212	4.800900931487663	4.60232	5.825485956460556	4.64935	5.885279958771188	4.466953018602819
ADHFE1	8.402121980897611	8.123654075288714	8.842409543136629	8.525440961047918	8.013521266318415	8.27428	7.499742466037394	8.558965928027789	8.039477160697915	8.042419638386955	8.569047153506403	8.897670128693091	8.987277114642346	8.9293	8.620360707488256	8.195634071682369	8.102558885660274	8.633467461422292	8.602961568437838	8.0969
ADI1	10.880585365103865	10.758604389308358	10.40034139396001	10.612865899493048	10.514966389933134	10.770546385726128	10.692998795076663	10.137266624987058	10.326403860368996	10.611342495962218	10.710872000160284	10.81330639319072	10.516560997099907	10.643055136551418	10.806816448835328	10.622771138469396	10.684440337700927	10.158837164300234	10.25237865510811	10.901492816598457
ADIG	4.142863629369744	3.4332290232609255	3.8214938892231545	3.819072426354143	3.801602388076145	3.4332290232609255	4.054504382295483	4.0014661911383564	4.013154718527314	3.4332290232609255	3.904441848661773	3.4332290232609255	3.4332290232609255	4.426372790343908	3.8838823384070653	3.4332290232609255	3.4332290232609255	3.4332290232609255	3.4332290232609255	3.4332290232609255
ADIPOQ	6.394819097952921	11.217927336682221	7.363011819311663	8.141472311422687	9.177721470838954	8.105629132410634	10.978130904546045	8.567346892963972	9.919302429997266	9.782877182574708	6.832279867782529	7.492433742589224	6.565983327748951	5.17516	6.563847342192132	8.739723519936478	10.811977648096846	8.873656205105144	8.547845443515824	11.193515479561398
ADIPOR1	11.852158374195001	11.654704156705067	11.817964467579037	11.731753765708756	12.103918826105566	13.044401941549674	13.382914382687684	12.625668576933043	13.125699785861071	13.123856804161754	12.229102637578274	11.853325113638736	12.202867744603395	12.062743283830482	12.020685160524806	12.841022918613108	12.84892302215378	12.279533216833842	12.526400931160374	12.9814
ADIPOR2	10.6231	10.768500279311175	10.755708893471851	10.70610355693498	10.746120773095626	10.974738694336658	11.167518794379644	10.895974729517857	10.983123626314708	10.911664514464636	10.75632208422709	10.731296392387382	10.79980034858153	10.743223928095695	10.843191863621831	11.126230227785577	11.222609276851566	10.951319229555468	10.762816659502118	11.347135566822068
ADIRF	10.32106666633886	10.47680633921795	10.819920765595844	10.427429384593555	10.76624333139472	8.746851378810796	7.800454575171414	7.864935389141505	7.763096889709229	8.98755	10.294674719939149	10.903335364510506	9.596986468256773	10.743367578952007	11.508684911673342	9.750640860605747	9.87884	9.208534797120485	8.36865	10.08397798498771
ADK	11.588222685799678	12.34000464309057	11.91367842013443	12.008341573549194	11.982886670295471	11.206132983770443	11.206169900942415	10.985374478918375	11.837908012424533	11.39548095312761	11.902737165357667	11.65066645422221	11.405140864844117	11.55862926239156	11.775319978217622	10.800753223171718	10.974463367512557	10.51009369819914	11.359557903681376	10.782817008646534
ADM	9.761713904234524	10.073889702273888	9.522603372271508	7.974783488701506	9.050585053897997	10.196551529892021	8.495757290466614	11.707986570523838	8.164415720425211	9.383679839638988	8.037364857849676	8.392126396896504	9.858935722097156	8.189478346705206	7.1065499069973495	10.113854324859894	9.465209371693403	10.724024223873158	10.133638916689415	7.447515525020408
ADM2	6.007754719139496	5.148712922576901	6.974005002116531	7.657481853385674	5.326504907051594	4.449527083028976	3.8662504438667478	4.219597133038888	4.486972496866619	5.411949676371866	6.1174951181597805	6.890972134283514	6.554374233754018	7.751331673152301	7.245165211422302	4.390938914920846	4.465268544793169	5.444207593269001	5.269568462257403	4.577789206674834
ADM5	4.912372955458326	4.247574576334617	3.974289287221472	4.2677684584931175	4.2492203836256754	4.84605	5.619619544914315	4.380117389982912	4.92322	4.74023	4.619238389446907	4.432734541943616	3.9523803153519914	4.453032633411918	4.7582950080082265	4.904272598273172	4.873249876012753	3.9052272357744746	5.725469611325445	5.238888539727243
ADNP	11.254338714697612	11.467655330281092	11.248309568985118	11.067997958837685	11.049113091237592	11.351033124470328	11.283936777282362	11.349253607313335	10.850153389550437	11.088862079578552	11.196681724485556	11.336050463674388	11.232499117122858	11.205052522100779	11.270977411673716	11.05273204968723	11.104096365263564	11.504266636058132	11.360638701915747	11.008854767097064
ADNP2	10.036868818959565	9.88722	10.192600518419175	10.061410954447657	9.743990104862506	10.085667500517129	9.842254766921716	10.373307974461632	10.002506712973554	9.990238085227118	9.941244177422792	10.23367614766609	9.901983783009001	10.050958907250788	10.059748001440726	9.791993190817909	9.933079714738657	10.160345182389236	10.254170443113436	9.689755276262071
ADO	10.662836189880547	10.768650611423524	10.553434339484049	10.414985378513618	10.867234797657755	10.666541636422913	10.923289283905135	10.587386430648383	10.63691079617787	10.685741620030027	10.837384425157323	10.654769476891195	10.951542785198596	10.803175622708837	10.61909004189967	10.823515263972544	10.89095190429279	10.851756717702308	10.662383181929721	10.872396247274837
ADORA1	8.024706818602903	9.944780655419024	7.044649052348882	7.1070737522170315	9.518136390130932	9.290924349340822	10.516733165266523	8.213153661461712	10.008309183743613	9.838731792598528	7.44225	9.564454525130415	8.481985179234856	8.039062560080415	9.931607086324838	9.71336	10.859122920744664	10.709502912886508	9.597457550332193	11.021217877134639
ADORA2A	5.871776285441388	7.239915515768664	5.219572225113891	5.531820096578042	6.837377472892908	9.753133982220088	11.252736098108947	9.61527	9.533789745247256	9.507451215642284	5.072191235628762	5.593628230484933	5.0891	4.647969217327404	5.700016245554767	7.797673550268188	9.359382569007765	6.954745113834375	6.126220403525178	8.738271038067014
ADORA2B	9.516878516641333	10.30787726254142	9.336405939620285	8.35804	10.353250776724394	11.575193870727556	12.800469878640927	11.359741728971288	11.646907275887921	11.92783898707077	8.615890297519472	9.539530175444966	8.657341185079504	9.30592	9.038355428256276	12.121922306891944	12.394011903607053	11.435518418013604	10.949777273050453	12.599052366225227
ADPGK	11.861640749621168	12.334142307372423	11.777685711270673	11.841107440967722	11.983439403073474	12.0897	12.458342965524261	11.81866178248511	12.194353265310392	12.203918278020694	12.147944019024184	12.298104474515265	12.017017476140225	12.0536	12.04849328327034	12.497657131144994	12.728503746002383	12.176551409754902	12.309137221783335	12.61167393137811
ADPRH	9.748427355441862	10.330874906734621	9.637019204237617	9.375653744218946	9.977078256848866	9.977145076006236	10.631344959087636	9.935848984637879	9.246447233773468	10.092395153031793	9.652598538638108	10.014784270992713	9.457488121638551	9.125204230573697	9.608261735688368	9.952448961578234	10.096843313166074	9.404769673651318	9.098185417282023	9.961767478840368
ADPRHL2	10.990444973997912	10.75730593890799	10.724861652921861	11.18103105657021	10.858576103395912	10.86489988095266	10.842952762201932	10.798997789851645	11.16402757460258	10.950508257908387	11.06666367293812	11.154938525524157	10.929026838341445	11.06639742749408	11.151246209275834	10.928033410352969	10.862472714181262	10.921562902477016	10.7934	10.975148279154139
ADPRM	7.63851	7.624989381256622	7.814604619853171	7.635733826070972	7.759195349231197	7.655302509940449	7.9291003051311275	7.9373823946253985	7.644749965192555	8.056395024822773	7.943015487040288	7.8862836650733845	8.128931215973651	7.734958539965587	7.800977783183519	8.240574150395792	7.912650522561337	7.960178000518117	7.690505313393221	7.750572293066794
ADRA1A	4.782577562966436	4.110851824592343	4.518399003653266	4.003051457550478	4.560345032588262	4.018214462767542	3.4332290232609255	3.4332290232609255	3.4332290232609255	4.04113	3.9268267695663637	3.4332290232609255	3.4332290232609255	5.9171741294322056	3.4332290232609255	4.15538	3.825760610678745	4.131766358376035	4.675284683739287	3.4332290232609255
ADRA1B	8.370835176800968	7.047678499274661	8.530078060261747	10.147544311078722	7.335149336392593	4.302450362095128	3.8661505162986134	5.232479367456543	6.324017917695164	4.938211264053312	7.625326823511477	7.45083	7.844796552251683	8.466482644581713	8.01957	4.967930873004081	5.000415715064389	6.436495631666864	5.545029556234369	3.9108340622901814
ADRA1D	3.4332290232609255	6.314844524449732	3.8207900203748757	3.4332290232609255	4.7795864203298635	4.21413	4.75879	4.2140935002805024	3.4332290232609255	4.241135973614275	3.4332290232609255	4.157185521616304	3.4332290232609255	3.4332290232609255	3.4332290232609255	4.272203882494089	5.129205385682676	3.4332290232609255	3.4332290232609255	4.97134
ADRA2A	11.783533866286984	13.791692326008063	10.685223991224992	9.289720734899952	13.375887361905038	14.587719780960152	15.20935453856705	14.139634817813898	13.379777903803067	14.417910410777882	11.278571900872699	12.612660264794325	11.617284184577349	10.219845921502158	10.965759346971344	14.622740489821792	15.174223650156632	14.889755807494746	13.124026591623712	14.80740483631196
ADRA2B	4.578257549031862	4.070348792897408	3.4332290232609255	4.351862160232711	3.9551468784189496	4.110215527872952	3.8672955375544373	3.4332290232609255	4.006323959081444	3.4332290232609255	4.260737438109437	3.4332290232609255	3.4332290232609255	4.534109468771947	4.809295311203133	3.9175264090742563	4.354684997850234	3.4332290232609255	4.463131784121909	4.102624644133875
ADRA2C	3.4332290232609255	3.804631475361763	3.983226109259517	3.4332290232609255	3.9592952597958173	3.988915405804317	3.8687718515257425	3.8303534511886506	3.839713279221576	4.140365620384415	3.4332290232609255	3.4332290232609255	3.4332290232609255	3.4332290232609255	3.891165764197883	3.4332290232609255	3.4332290232609255	3.4332290232609255	3.9629250491720995	3.4332290232609255
ADRB1	6.853786638692307	6.943730432564062	6.583667936674068	7.111910182685943	6.727345344696241	6.747972900615695	7.257561725524489	7.655223420360664	7.930946598280112	6.779922014414996	5.973181138721741	5.8384252008982385	5.754254499073514	6.029912716608626	5.102543525873477	6.960491958016178	7.696360901953776	6.954557691272111	5.710354830959657	5.8101757124317155
ADRB2	8.368916558174984	7.59197	8.778115423909215	9.313562395765052	8.416706657860084	7.614594339667535	6.306775448930153	7.245852732894771	8.0848	7.462456998420819	9.128944874851129	9.596826918276633	9.202617488328139	9.478865026819278	9.514845960655489	8.093818672318013	8.424768921787086	8.515929716834572	8.626836873451817	7.67835
ADRB3	6.904906191071939	6.802376161983244	6.692004497527448	7.0870930410856765	7.1298053586375385	5.582541617227797	4.816987514369386	5.606292668694794	6.551394282673028	5.8592182348957875	6.790313245527501	6.671105456827268	6.676195070830138	6.988990291931997	7.11884	6.1238807164159414	6.093388623046068	6.563416563979304	6.360122811323721	6.912883307059314
ADSL	11.365717463279688	10.89360373095429	11.182806310416845	10.692632969672745	11.423474367917411	11.416107563950082	10.984733431974492	11.089300432021487	10.907397635875242	11.28902741092843	11.405486171680808	10.726381614909192	11.366809079211539	11.692652400080034	10.840521409755574	11.677147772943545	11.178219201628844	11.362349939060127	11.521528615987807	11.43413732770554
ADSS	11.316974160290393	11.827739845808342	11.52862920372006	11.519218301508479	11.983231257597762	11.652194754690656	12.533153809612523	11.738217127126784	12.061761503540962	12.122941371664703	11.453286089039818	11.597977022816332	11.399058000807996	11.548672206539338	11.727291152728016	11.739788560797276	12.440445496161955	11.399838382920494	11.660130150977258	12.304161012157806
ADSSL1	6.891654071093323	6.10061	7.577286313346319	7.617594578602295	6.654566439703647	5.212106563909135	4.392680510211818	7.174535455567767	4.944971795178521	5.8307870930192225	6.345120369573573	6.035081169889507	6.154841392105488	6.847343716901076	6.612534724641273	6.0599676306230235	5.421903260559229	5.626588354381352	5.937459538765321	5.569635539054684
ADTRP	4.159586369211202	4.26814	4.218135400080217	3.4332290232609255	4.475263639707023	4.658407098128642	5.662279662915313	4.409312147089367	4.142104632433916	4.590294571287957	4.218353431931084	4.536990199301519	3.4332290232609255	4.604189571166653	3.878712459271754	4.3929100397361465	4.347191001895866	4.094181310893498	4.848241651052575	4.4635
AEBP1	15.69064672324606	14.93214856061012	15.614511492062087	16.18907803731819	14.870471516215778	13.646185960969238	12.013100800813419	14.799081656997176	14.274846835509901	13.966507206834226	15.269586152232264	15.893310081691958	15.390977954396133	15.517367190318334	15.447531523231794	14.618309957964652	14.226417113705631	15.238667613781764	15.021667699861402	13.520281149783276
AEBP2	10.750462560563394	11.01971922746718	10.753573048722055	10.660724524285087	10.91022712394757	10.530542610187952	10.568783177258211	10.640335583699818	10.539334369851803	10.447169144121883	10.85016631331888	10.678515844435566	11.010064466653528	10.55789890243891	10.754267924547696	10.633979908360818	10.465351806517996	10.726176604434302	10.428267023909932	10.519351092600552
AEN	11.251930403939612	11.291621690322373	10.772452298062625	11.475942061241673	11.68673786425055	11.479731330976067	11.707145007611016	11.309141378090905	11.459218118826975	11.66609951240529	11.834587053228494	11.549454366321605	12.473184948728806	11.162399114307533	11.339195603101484	11.610324004465797	11.738387252114455	11.868170093611317	11.180732517293642	11.729323227800371
AES	13.286581119702827	13.694737372428296	13.321578308742275	13.565977686028189	13.566451479719788	13.19762052528646	13.547003711759768	13.200936049829807	13.321618899533933	13.511267283911005	13.29467194390665	13.554971920036666	13.065027492024292	13.281686226450057	13.561049587654862	13.610940897976421	13.600203352555697	13.402128378629907	13.22576402683904	13.783064709040133
AFAP1	12.569064264762742	12.716065717661287	12.47363872423615	12.820106516739534	12.770161829191085	12.153082308407866	12.634773463144345	12.485324274236863	12.200569429315067	12.470867748541627	12.259485987614907	12.504356086315061	12.408041820431258	12.535121329971897	12.176235830605632	12.018950651877994	12.475240201705127	12.407573313713607	12.271496961710083	12.223865082983862
AFAP1L1	3.4332290232609255	3.9551188552768712	3.9815032696774013	3.8140372977668684	3.4332290232609255	3.8252525224103913	3.4332290232609255	3.4332290232609255	3.4332290232609255	3.4332290232609255	4.106198292552801	3.4332290232609255	3.4332290232609255	3.4332290232609255	3.4332290232609255	3.4332290232609255	3.4332290232609255	3.4332290232609255	3.4332290232609255	4.102120220958463
AFAP1L2	6.160985552438688	6.709884388066347	6.407764072181214	7.831908407577878	6.165532871131075	4.114247994049881	3.873332358666497	3.835667185550978	5.413072549113677	4.510648817179439	6.374382696174992	6.782292506268368	6.403076948586666	6.810102095347478	7.470417090297868	3.919011399405821	4.914633119620697	6.01835	5.776273316365895	4.9960491488138885
AFDN	9.921271072113198	9.067297053190675	10.590041676193332	11.292959315325309	9.776764271797965	8.82115	8.761740947079783	9.60074	11.112515414258011	9.286535990769547	10.120965460589042	10.7819	10.332079036895822	11.201720753060869	10.8127	9.169819641623018	9.305216802777608	10.008502658801506	10.495954130739557	9.0019
AFF1	11.923081213379033	11.736595682204145	12.163213476651114	11.985333720381986	11.88165183279874	11.072103197487014	11.060056440340354	11.41475884931303	11.147554235834045	11.192602939208097	12.182958275680509	12.305121663989588	12.65515091661955	11.693170850063812	11.632198577405733	10.884915488277757	10.820796247459077	11.702206730927559	11.634683049666204	10.722476703578215
AFF2	7.867970361731652	6.192911182950883	8.136780678135922	6.8263946492405845	6.565985817960206	7.263340082946226	6.81886	7.6916202080353955	5.947398910860387	7.430421006910259	7.9970211237563555	5.222013115414964	7.554010552754526	7.304284512065608	6.4922192259588725	7.614260437602029	5.375085201790552	7.547526440297935	7.960432912646591	6.606985259000394
AFF3	7.272512328581008	5.409952977012661	7.014591854016134	6.960539460852393	5.206875818503324	6.636404817202847	5.733384739401842	6.148479588186467	6.095281788483183	6.025061956067389	7.568283704067067	6.313281514943827	6.352121557439884	8.456665055509072	7.116436205950367	7.23243	5.9171793543127125	6.3847398612585335	6.699541303174345	6.798761781632855
AFF4	12.239616382834619	12.29510386408105	12.398842962916863	12.308948244292345	12.164348956442705	12.459902133211534	12.624965696724294	12.833906952830056	12.465321103819564	12.273216181074014	12.443497577319906	12.415270959690178	12.683661176325952	12.393681710699198	12.282753016162916	12.170479273373452	12.379652407531461	12.620836404187614	12.620304638355305	12.023171404584431
AFG1L	7.856488828341768	7.683406094740466	7.457181049041164	7.312812444159619	7.753607703128417	7.7186248126231725	7.650444535844617	7.737137728628935	7.55465	7.599902983516961	7.440316931205892	7.252450279388064	7.469683277085732	7.492876858135503	7.254404237656034	7.781739784489739	7.748524771624591	7.691769926243439	7.792709961797201	7.424694637904297
AFG3L2	11.327697718722524	11.425631913193799	11.204195742810327	11.116941351020499	11.526396656946053	11.495181434558852	11.510595409677546	11.457815500166646	11.268888232460425	11.50748156192619	11.241239832014305	11.414071097119919	11.233008112974465	11.155176724539903	11.268195309046051	11.272885480950182	11.424459817515846	11.112940702007045	11.248402193104383	11.425938124828884
AFM	3.4332290232609255	3.4332290232609255	3.4332290232609255	3.4332290232609255	3.4332290232609255	3.4332290232609255	3.4332290232609255	3.4332290232609255	3.4332290232609255	3.4332290232609255	3.4332290232609255	3.4332290232609255	3.4332290232609255	3.4332290232609255	3.4332290232609255	3.4332290232609255	3.4332290232609255	3.4332290232609255	3.4332290232609255	3.4332290232609255
AFMID	7.013780029155671	5.997917602104068	6.499666722243107	6.046149541122322	6.697747939949126	6.37301	5.72867	5.968737177559217	5.8703234934912425	6.2810292940944805	6.891356142645425	6.533676898506798	6.593194036086572	6.868830010982751	6.889285961769867	6.330177071054443	6.3026170241589545	5.85716	5.265759179106864	6.750180620350672
AFP	3.4332290232609255	3.9641206031061307	3.4332290232609255	3.4332290232609255	3.4332290232609255	3.4332290232609255	3.4332290232609255	3.4332290232609255	3.4332290232609255	3.850646839080804	3.4332290232609255	3.4332290232609255	3.4332290232609255	3.4332290232609255	3.4332290232609255	3.9181946001894925	3.4332290232609255	3.4332290232609255	3.4332290232609255	3.900007052574523
AFTPH	10.307822610064603	10.491515069957703	10.42264543367047	10.670123350793748	10.333294473774677	9.962288636284429	10.182866022386918	10.123186011433173	10.108247978911145	9.981529073548838	10.87798426342235	10.70847368174162	10.78545883049256	10.69011005685142	10.620466886777065	10.225451467736256	9.991534505880002	10.541742728284367	10.294616243698266	9.902357463261998
AGA	9.915410364508483	9.813511283476373	10.316366885763733	11.180151883200267	9.933534212731276	9.920440345254143	9.537823874627069	9.86598	10.594976045143001	9.833476478619948	10.388354781033735	10.529627809780077	10.336091122864799	10.397138441276697	10.512600879407408	10.074309226842596	10.008932483950863	9.740937730461496	10.082005433637251	9.581355246615674
AGAP1	12.424557542707632	12.484241015465093	12.449169261625007	12.056215614560791	12.368542568289511	12.269677741655338	13.09957143476952	12.296753881447897	12.11141209856733	12.280522824268283	12.126813285179683	11.965973779600551	12.313342617206217	12.06785471640935	11.965081570287873	12.347151378505034	12.210745839678088	12.254012353778016	12.497982953973104	12.263769251840692
AGAP2	5.377094022333443	4.937258526435036	5.611074047183641	5.353944796296953	4.664712138657074	4.97458	3.4332290232609255	4.558659926447635	4.980110169741741	5.078095276221476	4.494933486737718	5.454208767428192	5.2236731085702885	5.560559323588341	5.496521613241311	5.121392093131997	4.705488223975961	5.669718327161599	5.509782924687235	4.860283297122859
AGAP3	11.03497063354913	11.1727	10.93080175921598	10.657138211126945	10.969253090177238	11.013212594435943	11.296121340469806	11.233144832328916	10.85225779085203	11.090285418484598	10.287150668488914	10.50135434028778	10.509099194899425	10.150091800919398	10.344928333172511	10.746912650369197	10.627417108272423	10.815751562122333	10.516672266276345	10.528833310737127
AGBL1	3.4332290232609255	4.179805500266197	4.067129681910799	4.0525673549163725	3.4332290232609255	3.4332290232609255	3.904989460650025	3.4332290232609255	3.4332290232609255	3.4332290232609255	3.4332290232609255	4.5572151224139414	3.4332290232609255	4.08062	3.8857498661080307	3.4332290232609255	4.239672984695471	4.250261380882932	3.4332290232609255	3.4332290232609255
AGBL2	8.342149607274346	8.02096	8.479272647238739	8.640830024140435	8.144640773154174	8.38751	7.513433046832799	8.552882435006229	8.720146920227082	8.286722338714576	8.639740219907038	8.811728784438712	8.894845625214744	8.357365372818093	8.351798562321232	8.735890085427407	8.423943188025575	9.012777715608761	8.547241625893477	8.238168819271806
AGBL3	4.525022867692454	3.8062936219399877	4.61156	4.541694771854115	4.395950343693101	4.204303833056061	4.533754772628992	4.441063244162982	4.542270822114576	4.612004991973547	4.247064308322528	3.4332290232609255	4.457965381375902	4.990356146098031	4.169747502027377	4.399876223529438	4.386251696079408	4.6026966579145014	4.63042	4.5725010875802035
AGBL4	3.4332290232609255	4.2103608364394605	4.238079236810375	3.788684789620698	4.067228680649255	3.4332290232609255	3.4332290232609255	4.169252860440085	4.085413837764359	3.4332290232609255	3.4332290232609255	4.093515019219281	3.4332290232609255	3.4332290232609255	3.4332290232609255	3.4332290232609255	3.4332290232609255	3.4332290232609255	3.4332290232609255	3.4332290232609255
AGBL5	7.39971	7.270038825788393	7.4812	7.522656217733696	7.484296913585015	7.767613003356853	7.554161135457173	7.979943896729355	7.854047428034428	7.856643179512724	7.641101467047454	7.756914999038301	7.3969720075162515	7.7462502451166575	7.964082398165322	7.927836009944846	7.9084428996323455	7.764185110453163	8.130846482767975	7.769660662480196
AGER	8.767276653649509	8.868012852755703	8.709473316247465	8.446622235997975	8.800211621473926	9.431268602688823	9.122383449456882	9.144535826853058	8.700363166118025	9.066944922959408	7.719689165142805	8.313623058702861	7.776149542952345	7.90245	8.094290153540378	7.966296591390009	8.546027538785166	8.381653833460057	8.307939035214565	8.136812896555412
AGFG1	10.971634889305422	10.97448693202423	10.844003740270843	11.298807352737875	10.79275619468164	10.82638760843933	11.065235830994599	10.795262052218163	10.827177100989635	10.975932838792513	11.250349718815853	11.063597307412945	11.193219571855197	11.699561481772841	11.246508988916363	10.953331958085464	10.885076406886165	10.68599217530475	11.086408416577099	10.82876709921534
AGFG2	9.511868640928803	9.518911391130002	9.656571026792315	9.806326735485603	9.627046117767538	9.354213321362245	9.120710891522753	9.428904001461603	9.555944661150349	9.324425642808698	9.98705	9.876904406445654	9.673009311776653	9.841345706425976	9.975811798875878	9.12549	9.23648	9.340336636381975	9.689038342953348	9.010097919952278
AGGF1	11.764843516555425	11.956317044809394	11.816394978075474	11.992056464777994	11.775048755137314	11.381760474929237	11.553157873818954	11.636850326979005	11.668496132179802	11.406397626692062	11.778359856720039	11.851572687392448	11.566335934229969	11.55158478721698	11.737020337530426	11.454611586081013	11.376924430948453	11.457736609882227	11.373520886554408	11.598027094048886
AGK	9.9524	10.010384459566398	9.928550687695283	9.912970122635668	10.02961019961181	10.049931632325158	9.882976473521287	9.985928991468715	10.165184350316624	9.984741256249245	10.266868438488906	10.07621870457258	10.118979006335216	9.986749831044232	10.103675816161626	10.284762413864433	10.288388564218595	10.188578035811734	10.204905801456226	10.1793
AGL	10.385351084786054	10.040820755932836	10.531382404718366	10.424720763021678	10.219524759733245	9.94407	9.56755	10.325400099783277	9.934071207893453	9.89177	10.61117870394424	10.324168974381921	10.386594107532389	10.441945314012258	10.464778573691937	9.851232316004662	9.852594385606986	10.15576295618689	10.14637432725562	9.76753
AGMAT	5.8424	5.6154226134096685	6.25441	5.769057452880382	5.604424977525881	5.830254259138676	5.5591218483765035	6.357412004292457	5.946633162267796	5.788323326786735	5.919408830728071	6.076225813047807	6.112560605352593	5.750142861211466	5.150471115911782	6.032666782908643	6.010565896121677	6.407960343480429	6.402375938880608	5.268748538124009
AGMO	3.4332290232609255	4.134515755838831	3.9563952020477995	4.310461119062881	3.6875588137214064	3.4332290232609255	3.4332290232609255	3.4332290232609255	3.4332290232609255	3.4332290232609255	3.927743215143318	3.4332290232609255	3.4332290232609255	3.4332290232609255	3.4332290232609255	3.4332290232609255	3.4332290232609255	3.4332290232609255	3.4332290232609255	3.4332290232609255
AGO1	10.91484836650179	11.185472506274788	11.20646897841724	11.214482206548338	10.82987391651702	10.891292588574688	10.911003811115155	11.240567522118756	10.825184819125013	10.652967945856613	11.058639648673777	11.186529627363944	10.885909629455563	11.063238268881406	10.987071114497876	10.892985658015473	10.860865525632754	11.087665822991745	11.151192850853638	10.56896774167017
AGO2	11.96648243335096	12.296387143956805	11.929465880656807	11.342209744018541	12.1792	11.359903174822485	11.337395914725125	11.947098313684418	10.762588101615329	11.215314989752159	11.667587102435107	11.63548780139344	11.54839480932186	11.62912619933366	11.582497645434884	10.984039832070367	11.468736876016687	11.265849958222331	11.31992048355958	11.112523271877276
AGO3	10.231658906729448	10.014670513879112	10.173426253652863	9.893180883556052	9.994003092112349	9.927690838385535	9.950929715900045	10.33629200427073	9.927817640171481	9.912228306104037	9.915148624945658	9.968211161496678	10.154137513745393	9.782433700037199	9.772102021971651	9.761397460923034	9.760323210663854	10.249805107719617	10.14613157322124	9.580827826206164
AGO4	9.609492045287544	9.786734849765619	10.027951556590711	9.520776920174765	9.33394	9.654348197484966	9.582917265041901	9.999196324205904	9.460753417878117	9.535877319519765	9.770932586061438	10.154778319076305	9.549006200213826	9.551698761742248	9.803418609349949	9.282918969550085	9.29571	9.713561117569423	9.650210434667681	9.327487469038138
AGPAT1	10.572117382093131	10.365798128272006	10.106777369128022	10.294361935746995	10.058280061473875	10.921238281726193	10.954866011944986	10.477974554840848	10.786414688984292	10.793102418055858	10.567412993239016	10.572081135908173	10.695368571066513	10.773129723977345	10.671891007915567	11.0419	11.011494722922414	11.171068699261978	11.02784116772587	11.054955228469256
AGPAT2	10.228308888590657	10.324694064611961	10.091627926936487	10.27749672135982	10.078675745342979	10.185442018213434	10.686592194758811	9.989435724728315	10.481945609349587	10.508847543287661	10.078988732054558	10.495362612107671	9.88978	10.103290349280703	10.770662407631898	10.245284658551496	10.280827811383384	10.119913894737351	10.085899445080612	10.764526152530772
AGPAT3	11.173770828663544	11.203312876390845	11.03442766255904	11.430191811917462	11.045553434785669	10.658234633709556	10.420995612053439	10.708638141851466	10.744979636350504	10.52713527790947	11.374890020829104	11.291046663665215	11.208329202401725	11.5422	11.415433974061559	10.928018975330664	10.880149023364568	11.154033625139595	11.079139788571325	10.832032491839755
AGPAT4	4.159401803412989	3.987753376733885	4.870010785065728	5.047846325000694	5.122863660173294	5.141833828948843	3.877014441132905	5.134624540330432	5.300419109666254	5.144192378593616	4.5371960503458935	4.48539	4.354238207030238	5.880253956114122	5.508404847286202	4.675921287945085	4.529119255670351	5.01481	5.761090397289021	5.120950697022762
AGPAT5	10.610717895751874	10.550919634666249	10.687794377257267	10.397751068198541	10.427403533438902	11.1969	10.904177262208716	10.898507363274987	11.221466704117748	10.978231885709196	10.632501394940293	10.926160570747998	10.993207750498792	10.483036976539596	10.717933843843454	11.592437141121803	11.283796445869195	11.536097081038587	11.237602254760311	11.266
AGPS	11.052994045446125	11.341396391455449	11.314995697287019	11.216302800593251	11.431218966000577	10.86334987504283	11.250609181425776	11.124400488692478	10.916464577150547	11.042815651180387	11.19211522563902	11.066407162354272	11.175989907314559	11.110429436298949	11.232735245356546	11.140491824834028	10.960069609243062	11.005269503833961	10.876007461809142	11.132077807947928
AGR2	3.4332290232609255	3.8132054186427315	3.4332290232609255	3.4332290232609255	3.4332290232609255	5.054236134221243	5.592466429734218	4.236206773769823	5.17054	4.163200993896087	3.4332290232609255	3.4332290232609255	3.4332290232609255	3.4332290232609255	3.4332290232609255	3.914722280882963	5.761895269781249	4.229237124295758	4.152035713566921	5.085706017327981
AGR3	3.4332290232609255	3.9618907107470385	3.4332290232609255	3.4332290232609255	3.4332290232609255	3.4332290232609255	3.4332290232609255	3.832596383464228	3.4332290232609255	3.4332290232609255	3.4332290232609255	3.4332290232609255	3.4332290232609255	3.4332290232609255	3.4332290232609255	3.4332290232609255	3.4332290232609255	3.4332290232609255	3.4332290232609255	3.4332290232609255
AGRN	12.499865370831136	12.186367178385959	12.428801093168056	12.847136050099417	11.620611045090026	12.009908153198388	11.274199050642725	11.525944294449008	12.116646082198423	11.415401343338278	11.12275395664798	11.96729297233763	10.718941199465197	12.550088587316093	12.013790900624665	10.332135209481244	11.362598879101474	11.466333811051722	12.442717210954793	10.734639862786167
AGRP	3.4332290232609255	3.4332290232609255	3.4332290232609255	3.973335828496086	3.4332290232609255	3.4332290232609255	3.4332290232609255	3.4332290232609255	3.4332290232609255	4.0156691990305875	3.4332290232609255	3.4332290232609255	3.4332290232609255	3.4332290232609255	3.8812917885811307	3.4332290232609255	3.4332290232609255	3.4332290232609255	3.4332290232609255	3.4332290232609255
AGT	3.4332290232609255	3.4332290232609255	3.4332290232609255	3.4332290232609255	3.4332290232609255	3.4332290232609255	3.4332290232609255	3.834320532785639	3.4332290232609255	3.4332290232609255	3.4332290232609255	3.4332290232609255	3.4332290232609255	3.4332290232609255	3.4332290232609255	3.4332290232609255	3.4332290232609255	3.4332290232609255	3.4332290232609255	3.4332290232609255
AGTPBP1	8.183159718645783	6.954391753086762	8.406128454296757	8.70651	8.32541	7.780138130336549	5.869288077995886	8.04475	7.3709500800774235	7.814972244660611	8.958826746871486	7.265861910549949	8.371640182624466	9.124955735028912	8.797531449847519	8.346142602423049	6.746738373711936	7.838794432146874	8.000613320308792	8.141391534149767
AGTR1	5.4090912006342204	5.780700010708175	5.00866	6.051737787152726	5.1737199223992905	6.782566932478994	4.79957	6.705774042307013	8.175529668499534	6.276483985320073	5.903232327551828	7.109434710346224	6.0816905971016535	8.127123208985806	6.303412359172422	6.719083062257381	6.750175612921491	6.637762564368681	5.1647768543921275	5.031210944769406
AGTR2	3.4332290232609255	3.4332290232609255	3.4332290232609255	3.4332290232609255	3.4332290232609255	3.4332290232609255	3.4332290232609255	3.4332290232609255	3.4332290232609255	3.4332290232609255	3.4332290232609255	3.4332290232609255	3.4332290232609255	3.4332290232609255	3.4332290232609255	3.4332290232609255	3.4332290232609255	3.4332290232609255	3.4332290232609255	3.4332290232609255
AGTRAP	8.02293	8.82763	8.367833357837196	8.781840677314808	8.60673	10.42414082294461	11.320377128596723	10.726976662888715	11.307086893723588	10.855939664803444	8.301638100813149	8.883495548767922	8.655423340509962	8.727758437495872	8.93694	8.919442033924355	9.461900112876295	8.907651292684521	8.994656241212297	9.407069537073472
AGXT	3.4332290232609255	3.4332290232609255	3.4332290232609255	3.4332290232609255	3.4332290232609255	3.4332290232609255	3.4332290232609255	3.4332290232609255	3.4332290232609255	3.4332290232609255	3.4332290232609255	3.4332290232609255	3.4332290232609255	3.4332290232609255	3.4332290232609255	3.4332290232609255	3.4332290232609255	3.4332290232609255	3.4332290232609255	3.4332290232609255
AGXT2	3.4332290232609255	3.4332290232609255	3.4332290232609255	3.4332290232609255	3.4332290232609255	3.4332290232609255	3.4332290232609255	3.4332290232609255	3.4332290232609255	3.4332290232609255	3.4332290232609255	3.4332290232609255	3.4332290232609255	3.4332290232609255	3.4332290232609255	3.4332290232609255	3.4332290232609255	3.4332290232609255	3.4332290232609255	3.4332290232609255
AHCTF1	11.381977760268843	11.606127440516035	11.432813880166366	11.05532088012235	11.77099915781464	11.33485885321762	11.752176225221975	11.787457993244356	11.326926796688245	11.439885381156392	11.389102024024213	11.302621987212481	11.589882447555075	11.458237935096705	11.382552930068519	11.330227761743682	11.506103047993081	11.612410568408537	11.702828936892493	11.49423519241048
AHCY	11.306975514949563	11.511265010525758	11.101733433342975	11.13453526281264	11.550241006864756	11.622737321375189	11.390928664155016	10.977989050912035	11.218427170446155	11.382330529362351	11.0731	11.149519397724191	10.800429799895038	11.453489998521569	11.572658639069621	11.5047	11.597145103213728	11.085655581892867	11.118108266225322	11.989481115685061
AHCYL1	12.301575997663772	12.813636292852063	12.599514879390076	12.618317590297053	12.462213653165778	12.413481875172442	12.450585810343597	12.628585778078772	12.413476357550746	12.287491086443518	12.604833951104501	12.509155264715552	12.544917597008636	12.524205184223705	12.552573391958845	12.44318853342608	12.558885051348488	12.550403487784243	12.669266203032251	12.401885450601355
AHCYL2	8.91238	9.212748655122034	9.357710254359473	9.418387913144244	9.283246813323162	9.913650858171295	9.964636027904902	9.559936254259997	10.352732107749631	9.860790831638578	9.655460081132402	9.348481673959746	9.660549666148322	9.075985158818455	9.113123640639424	9.81768	9.667979877268642	9.801389335573282	9.762715947961345	9.666628429425694
AHDC1	10.680026237650496	10.282916345547081	10.410822227124465	10.289161441663225	9.800728291254565	10.053943061544965	9.623514289793096	10.225977669668595	9.30776	9.553701066703686	10.207504922299028	10.533259861294692	10.15738037459882	10.747993211193064	10.490987952701904	9.679115660673142	9.753171077946952	10.565834814352248	10.35628385859869	9.10058
AHI1	10.071435180846983	10.001522152996186	10.091574901642337	10.242790826075588	10.477726296770818	10.508081581091822	10.42640124230804	10.533790532061976	10.81519668595308	10.626791407731062	10.157274710763954	9.820663111479123	10.438701782837475	9.794976011712242	10.079975084175349	10.644210633658364	10.502982677480661	10.716124317330719	10.6019	10.575850487088406
AHNAK	16.33530564068954	15.861769368784703	16.417758683031224	15.711816847923398	15.765644594112619	13.997618784947568	13.039989025146951	15.241410294021856	13.713768844926726	14.331420700983154	15.45950746624717	15.582105661269171	15.666045057682767	15.401864386816872	15.53890777333468	14.345862505928876	13.978140166349592	15.271798225301325	14.498142073498116	13.930284320819993
AHNAK2	13.478945035535908	11.843630408787005	14.086568046522471	13.611477475290986	13.065849857292703	11.27543493410526	9.645837785692933	11.704785021965005	10.217473472723253	11.607884986197819	12.664719656636283	13.030921577516445	13.131025847521693	13.63374227522961	13.309227560262249	10.308858995441364	10.721936232509938	11.952881189139664	11.17638288781059	10.598603564299122
AHR	14.613273429417161	14.967827307441128	14.588622649454905	14.208308655303535	14.77359129368044	14.541460701862706	14.484835604634183	14.924813551358808	14.588562296702628	14.359332356665492	14.588838019452346	14.313326151138973	13.54372519321591	13.616803862405046	13.905296893264905	15.078317336932122	14.969850838653901	14.946475486218107	14.357582120324912	14.376868570802921
AHRR	10.768313510177755	10.715830875985242	9.858156174558152	8.31808	10.263214939416867	11.449233439452065	11.179988291202935	10.847447772494023	9.60358	10.374844532800566	12.377569942215523	12.83133469001514	11.62714082176821	11.793076834094563	12.50137313354203	11.625090734342553	11.99415568561562	11.852208884216694	12.242439539483494	11.14154372271907
AHSA1	11.589041479147115	11.646449482180298	11.439284003032725	11.560425086109836	11.79522172566705	12.03954475823069	12.106911686982652	11.80226829522598	11.90418829151368	12.108832932904532	11.268395601523624	11.17856057257624	11.290104026000273	11.337286311672624	11.167173956801854	11.512887174019337	11.478497801601673	11.305130491226366	11.373448221402853	11.821028615483895
AHSA2	8.33473	9.090923250099335	8.030000198959412	9.186960952628624	8.332395949931595	8.510804183088517	9.523887724680542	8.452157555682442	9.407310601821482	9.11484	8.612199348245424	8.933332135890819	8.557755652516597	8.385210722165326	8.908261121488156	8.787423030849325	8.983170230750865	8.546721847170756	8.365333166723408	9.2740063268359485
AHSG	3.4332290232609255	3.4332290232609255	3.4332290232609255	3.4332290232609255	3.8064146065862228	3.4332290232609255	3.4332290232609255	3.4332290232609255	3.4332290232609255	3.4332290232609255	3.4332290232609255	3.4332290232609255	3.4332290232609255	3.4332290232609255	3.4332290232609255	4.118289402186695	3.4332290232609255	3.4332290232609255	3.4332290232609255	3.4332290232609255
AHSP	3.9995697167837596	4.039555178107239	4.197534179135641	4.186136596066736	4.127284708585977	4.424479097739429	3.8522551661607523	3.967223693942695	4.094765380572602	3.8312	4.321363143702958	3.9794269523860257	3.9891338010815027	3.4332290232609255	3.4332290232609255	4.06033	4.544839596810656	3.4332290232609255	4.016781653687856	3.866453390989227
AICDA	3.4332290232609255	3.4332290232609255	3.4332290232609255	3.4332290232609255	3.4332290232609255	3.4332290232609255	3.4332290232609255	3.4332290232609255	3.4332290232609255	3.4332290232609255	3.4332290232609255	3.4332290232609255	3.4332290232609255	3.4332290232609255	3.4332290232609255	3.4332290232609255	3.4332290232609255	3.4332290232609255	3.4332290232609255	3.4332290232609255
AIDA	12.438095120077342	12.699810953437963	12.824598232248968	12.732918059607607	12.52089488558109	11.401804672222308	11.869227574469104	11.861775650807909	11.985971884382634	11.848422031838805	12.903263921919933	12.848096856380389	12.484546816583793	12.93992391404013	12.817472441426053	12.003785815769275	11.920535037417311	12.035186693219833	12.166481412157145	11.900715899131145
AIF1	3.4332290232609255	3.4332290232609255	3.4332290232609255	3.4332290232609255	3.4332290232609255	3.4332290232609255	3.4332290232609255	3.4332290232609255	3.4332290232609255	3.4332290232609255	3.4332290232609255	3.4332290232609255	3.4332290232609255	3.4332290232609255	3.4332290232609255	3.4332290232609255	3.4332290232609255	3.4332290232609255	3.4332290232609255	3.4332290232609255
AIF1L	5.696470903585614	6.1075726935822425	5.504888311269654	6.025866230037607	6.896026647352033	5.617425173159616	5.679765588587106	5.51241	5.461110639577453	6.144187326993594	6.079329966005308	6.314440812802291	5.2133717535515665	6.160867100898259	6.7479059170756575	5.162479680052993	6.473408294094479	5.399030008021669	6.325947939197938	6.800302626417146
AIFM1	9.882827944645424	10.078153072022133	9.70246	9.884052503514758	10.030627535790908	10.606398639296176	10.63697236364147	10.28805211761722	10.794970849826674	10.574472509365124	9.846883667154316	9.902157927744001	10.12688744966753	9.80101	9.982681361039985	10.21869454433979	10.247193834266003	10.135836330322967	10.028747288008423	10.238769607697863
AIFM2	8.412645311260182	8.642013557760217	8.652268237456624	9.298883302635998	8.528462844730443	9.64312	10.229480324551957	9.637597201696845	10.254639909460765	10.016015125989009	8.776016559019489	9.439525822850324	9.310937014813467	9.194615865108823	9.294033096385851	9.895027265916081	9.918016588422654	9.900952290845506	9.503410236603102	9.851231066579777
AIFM3	4.90737	4.671299085844967	5.003490502125273	5.6710618293672335	5.132752737111222	5.354799800317742	4.832273326075018	5.869181722607312	5.959560426454925	5.638993669882546	4.2086054416542265	4.430653982262404	4.433678525041251	5.260786736304566	5.177625910670853	5.058966128709372	5.542550823595333	5.340466747168541	5.66089	5.392389407421969
AIG1	10.046831460642807	9.829631843834646	10.4621	11.196510202574624	9.459319538815132	7.134299418181204	7.320955636042705	7.816110399911933	8.52735	7.821673665862018	10.410718663145461	10.785315769520682	10.59878568987331	10.841215641454424	10.830621181192383	7.931460837035374	8.488502957301401	9.234883886665381	8.167160703301015	8.808770252270742
AIM2	3.4332290232609255	5.046459870151195	3.4332290232609255	3.8022265730099796	3.9400317832777185	4.087307357308757	4.433859017693308	3.97874	4.233354541807994	4.315155239909267	3.8536000989384003	4.555181313297159	3.4332290232609255	4.025647290311275	4.3414969984230005	4.411788728742208	4.176700464878891	4.186955376508589	3.4332290232609255	4.396634805334093
AIMP1	11.107557406528663	11.085683612684155	10.820078212702475	11.004351684426297	11.207491773881248	11.081698668799426	11.162315755495694	10.78409223201115	10.933819272186112	11.142088444831204	11.109317189776768	10.802431273182568	10.879060360669664	10.712643128516435	10.678123141762455	10.989190512898615	10.97565114435851	10.674012713163096	10.556599575058225	11.047713352419224
AIMP2	10.683757197843354	10.497186362535691	10.426887206950187	10.242071926964314	10.949428872741846	10.599381032595975	10.395105270609918	10.304528135146231	10.205827212107142	10.713578307300898	10.860038878535374	10.6609	10.87093945766212	10.741700536100398	10.795735805227896	11.028677858905583	11.085882926844658	10.729421612065874	10.552628220702273	11.270676655725838
AIP	11.553706867717457	11.818464963828319	11.29668719063822	11.610623628651613	11.953364008306579	12.196556489190844	12.510280275072827	11.94363004644204	12.638453995429593	12.494604754230236	11.388152134687287	11.327525971356692	11.336809886921113	11.214402393863661	11.370845448926973	12.237831586159741	11.96172126761773	11.64386468794525	11.5259	12.184377246742294
AIPL1	3.8493578746585704	3.4332290232609255	4.291896021368786	4.491066640229174	4.1692	3.4332290232609255	3.4332290232609255	3.8329454127811458	4.008157492117671	4.146267120396333	4.107745524755564	4.53659	4.146649379665485	4.61519	4.421019398680184	4.113668511691246	3.4332290232609255	4.092649271050849	4.7733555464671475	3.4332290232609255
AIRE	4.150804782201969	3.4332290232609255	3.4332290232609255	3.4332290232609255	3.4332290232609255	3.8292221568092555	3.4332290232609255	3.829430797442293	3.4332290232609255	3.4332290232609255	3.4332290232609255	3.4332290232609255	3.4332290232609255	3.4332290232609255	3.4332290232609255	3.4332290232609255	3.4332290232609255	3.4332290232609255	3.4332290232609255	3.4332290232609255
AJAP1	4.651807366518993	3.9604439369505293	3.4332290232609255	4.360650394020834	3.8056526650970426	4.522320936159622	3.4332290232609255	3.9970282671087807	4.417626910439918	4.251278426279408	3.8985362376100094	3.4332290232609255	3.4332290232609255	3.4332290232609255	4.670948082675797	5.833739744165581	4.089159696153882	4.365728695617725	3.4332290232609255	5.357114978184117
AJM1	5.784284277141038	5.9908145819972445	6.20645	6.347886032067481	5.649399750437492	6.647672441304118	6.104931061186614	6.4807499953639525	6.35151	6.161372161211344	6.416276534292133	6.649360456177238	6.816649015761091	6.2367794655882935	6.203293792929971	6.663357314849592	6.225983248390105	6.822863303167088	6.844852070750456	5.870267495763966
AJUBA	11.329568220935398	10.971561491888329	11.226989546870234	11.148848942559905	10.909890579607184	11.238972838759816	10.64911200014776	11.170486209921854	10.562571383285551	10.918827940281354	11.379142810346876	11.612992320712777	11.922764302368888	11.975236348799069	11.892503672514861	11.3338	11.10353037138909	11.610767620014457	11.707656685074813	11.105694707330432
AK1	10.755854516732056	10.26016090948514	11.045094594043578	11.394601428526673	10.62414319774991	10.152979087661489	9.49047	9.841979203377672	9.583359952086644	10.236081883878255	10.436315671729345	10.671614028062633	10.392581337324494	11.365043542527376	11.054642482951186	9.73057	9.634904852306317	9.621714255218755	10.53637281787504	9.733726482754983
AK2	11.65693120681788	11.79355525819766	11.56189340153343	11.707251505000528	11.846588302243386	11.472343704203459	11.667292822481171	11.411183081601953	11.500640388454874	11.6408	11.310600091956335	11.115838140980687	11.202974136173673	11.570071456793855	11.279181891686974	11.271973597309895	11.243642539736031	10.749689431675447	11.31675466327448	11.50776892792577
AK3	11.541032609161903	11.955896474850055	11.744497880751078	12.290721999282132	11.606254539528805	11.478903944646031	11.642691289008717	11.626724711215918	12.319417969000357	11.738461378562736	12.102897795047523	12.442605513197801	11.863408067884919	11.871040375578973	12.526212201815369	11.667513191217022	11.806224232820474	11.719030447675449	11.74610777372465	11.670595319376764
AK4	12.64068896857482	12.883639425723533	12.652463961510813	11.996609011490163	12.342332558659624	11.619874049617039	9.704168041493446	12.826240314668796	10.507219878325188	11.367095569690177	12.137277477663266	11.93663057870378	12.164594234725431	12.42347350542893	11.662193428533367	12.339035367101442	11.889929370505639	12.399407417802516	12.556797316613535	10.541474120933954
AK5	3.852007291298294	4.732413501827931	4.3039161475758565	3.4332290232609255	4.175853056278817	3.4332290232609255	4.191139542507422	3.998692186275076	3.4332290232609255	3.84814	3.4332290232609255	3.4332290232609255	3.4332290232609255	3.8868253281423715	3.4332290232609255	3.4332290232609255	3.8915845082456193	3.9020387382626347	3.4332290232609255	3.4332290232609255
AK6	8.570289907932217	8.815011438768794	8.720227146686222	8.940761651784369	8.909893248381746	8.667852186812938	8.907745321187692	8.568398213717066	8.91468	8.787405923091972	8.77105	8.53604	8.621956510776302	8.333904540759612	8.485213471655804	8.574112241119927	8.721527747419135	8.240673595589064	8.244442013442619	8.301421221135506
AK7	3.4332290232609255	4.899041857984332	4.5377572583075825	4.9659095030962375	4.92032	4.721572357240167	5.234110467773967	4.558760899344368	4.918487483032532	5.599654511322397	3.887389643264953	4.531407806300465	3.4332290232609255	4.323470465544824	5.111078375297144	3.9193050151022666	5.022799880199044	4.923880457734377	5.06249	5.041431262287608
AK8	4.569217213138999	4.388961250071412	5.407231516588919	5.026600289519055	4.961634584795772	5.032311754040545	4.545521844090621	5.4702152210577895	5.277993650619275	4.723187906380841	5.036889307248721	4.870091422256805	6.031989693047073	4.7291575293992825	4.278943409668204	4.866674980443733	4.983748699984209	5.356975353809298	4.983886643159914	4.570512227083599
AK9	3.928961123796203	3.9463630067079567	3.900739888683317	4.002215736241777	3.7474225560995875	3.4332290232609255	3.4332290232609255	3.4332290232609255	4.268016858399906	3.9923177512415915	4.098678162612421	3.4332290232609255	4.450808960496846	3.758177550532446	3.4332290232609255	4.429985537556364	4.109469625411349	3.4332290232609255	3.4332290232609255	3.9805736486886287
AKAIN1	4.167511390034495	3.8219427081831348	4.323466710993917	4.109781796985361	4.195036076586398	4.741703429925519	4.524097207721711	4.5724243714632875	4.769297295755868	4.7391172977351665	4.401743192049351	3.9205386271861773	3.4332290232609255	4.189790524871943	4.558945598346258	3.914352759388899	4.524073425326851	4.618517534287652	4.541554268272966	4.619429349856491
AKAP1	11.34355391942842	11.351003509722789	11.672754157842387	11.269817654131636	11.105024173370019	10.345829990580006	10.341806299139275	10.433604636176149	10.800231127269845	10.604189132713678	10.465576232336497	10.669068923830745	10.817747325209204	11.123074135354734	10.558860635140466	10.248618213841153	10.669780490705083	10.781725582584174	10.583397379012997	10.266319732900003
AKAP10	10.29562124493186	10.411701114312473	10.307624508718941	10.168284952253707	10.320837151345788	10.367478959837541	10.697812756571468	10.40008440582031	10.189770456626036	10.271473457803886	10.728183759138435	10.193213595157946	10.462844982227654	10.388254854686892	10.516391007921868	10.779633900748971	10.574445958067342	10.679664678510477	10.62789835528835	10.592626834268993
AKAP11	11.640838335011313	12.007615610845436	11.680418233694695	11.33442041547593	11.730562504451356	12.30073561323238	12.489284509862737	12.612840026413146	12.62514693231326	12.096139265118632	11.443131238548887	11.49290892956991	11.582259588360127	11.127355203209113	11.326868949234221	11.96213645135924	11.934879464978069	11.994624256700057	11.81741436144369	11.57632169611397
AKAP12	8.968827312825663	10.605289914606809	8.00683	8.845398617185063	8.740148159043326	10.134718961424928	11.559046876212255	8.957022440992459	8.957084141159466	10.180452487449571	8.782953319911112	9.583445419739876	6.696839322857394	9.900965213880605	10.75191939143828	9.668739701566427	11.61671180031179	7.9905188136109455	10.072381263134387	11.933651080102585
AKAP13	12.43336988217055	12.947613379847425	12.456309932103387	12.029035186429558	12.681313163520871	12.168263703861545	12.35426311807484	12.419642660124762	11.517942340336567	11.719537205354325	11.720271759475963	12.088850621676903	11.380876582250457	11.383710476345271	11.683855391956977	11.090513254018065	11.56929440166407	11.466392712426009	11.292922545531772	10.933844058692877
AKAP14	4.392026467166483	4.7810280211928236	4.514043029696605	4.767015823889984	4.253582595707219	4.601366378175822	4.492031191926394	4.226102838110001	4.741667476118066	4.547901804389706	4.093714316648439	4.547072056214603	3.9255086514207522	5.31996	4.492863726495619	4.124445320654398	3.904116977646642	4.081938641974034	4.155700375980956	4.087980076512472
AKAP17A	11.109715691312251	10.610385761172083	11.012263349320467	11.09402772160996	10.836095231787121	11.267834652242156	10.785864260428669	11.47263397729544	10.86304829694769	11.042849255169244	10.410851952942389	10.979846502134082	11.033090027132163	10.795424291523037	10.647069609905913	10.697120995341761	10.705999574545151	11.041276727960062	11.043744518934439	10.458492868032664
AKAP3	5.0277013330326685	4.950174391870432	4.453931064851355	4.989250639260078	4.634551257237061	4.942687089496557	4.4859263746917515	4.87244	5.158543874346354	4.919453785019519	4.463089585492971	4.97419	4.137576414356194	4.690283919212761	4.512352198140526	4.846686513994691	4.457052270551347	4.729477784561987	4.854642742808123	4.999461403187194
AKAP4	4.518091143232821	3.959653098730149	3.9873247815905333	4.094543992728736	3.9577771736882643	3.8266853696093626	3.4332290232609255	4.224161531278536	3.8409552341751327	4.251795329059025	4.851585902243841	4.305323237214306	3.9341391128866694	3.4332290232609255	3.882924115880471	4.120193811000711	4.08918	4.097284385484094	3.9537428080322874	3.4332290232609255
AKAP5	8.73491	8.633038266967155	8.850692451299592	10.451957365976348	7.986498844310143	9.350699107913647	8.390517686486215	10.215707036946123	9.911527642415534	9.497552456121584	9.638222128234192	10.783429470855298	8.917772242718035	9.84444	9.901780910413393	10.407848648000693	9.9905	9.997212250486166	10.337928624842734	8.4409
AKAP6	5.51208	6.080213807477538	5.329523330654905	5.223592749252285	5.039837121021826	6.39448	6.032356875338994	5.421862917793811	4.432272083589107	5.800408185773733	5.27111	5.301666182198538	4.430627869079049	5.773139450261527	6.0409950560173105	4.271059456675388	4.469189099233258	4.48353	5.7510449841587095	5.435220519751035
AKAP7	6.161363906053687	6.189751737482871	6.089817734347201	6.115038351062047	5.912637028277908	5.627570929206316	6.202726383081601	5.260190287677967	6.059577624633382	5.709861210000805	6.048946346121583	6.421273612054428	5.517232208318388	6.290328915604743	5.317497194126953	5.857072824076966	5.913131402143443	5.337061192346897	6.743141120462805	5.310841676349761
AKAP8	10.658580306183246	10.532078847322712	10.655999014619885	10.529294290852642	10.745239483006543	11.063903937208417	10.704778391338941	11.052979914921078	10.767852769746986	10.93262172946067	10.291772027189404	10.122750787064318	10.544137020083365	10.290040619064346	10.179365835753321	10.58568821734096	10.648416485596213	10.404373751452535	10.443834094415267	10.705896509380548
AKAP8L	10.809007470708057	10.857056974281457	10.704967245118619	10.94851701038758	10.69331289764555	11.101679389210949	11.391513713810347	11.19027711060109	11.44646882246076	11.364762105675036	10.736736816454373	10.675646575854536	10.938144680416595	10.451385936339292	10.458743717447916	10.96455714417615	10.688111449868614	11.025092098109953	10.82366742977626	10.714136136709232
AKAP9	11.385598777364601	11.332103487440541	11.332210488651445	11.076975316260743	11.199959713242542	10.654785738080768	11.066663782612357	11.738018598652241	11.228441412521164	11.032398229407653	10.989701756235071	10.994735263469593	11.124209103155914	10.713627919664999	10.7103	10.751774239211203	10.625752536232138	11.290764743372831	11.120613674950555	10.237785510246326
AKIP1	11.818851001239967	11.966655509104879	11.807233574227118	12.211358225716332	12.03095059261273	11.458499447048885	11.667091503872419	11.401739129226069	11.983264359942178	11.742485726242508	11.937169740376628	12.212707552583884	11.54270697764943	11.856309294144525	12.284307814689017	11.851752835779262	11.715711326598313	11.691717064935245	11.592430486510139	11.706234879540695
AKIRIN1	10.410159772888672	10.86322067984488	10.454152975169265	10.616057345214209	10.895566774739516	11.158734475994653	11.523696990137406	11.160160664382257	11.352217990598708	11.317150426064975	11.01313536462368	10.769576008358372	10.958299833543522	10.779656989914125	10.854294892915043	11.35890552826329	11.425595730748004	11.100422905564914	11.232710068382545	11.633107334273351
AKIRIN2	10.528132026956232	10.869470583519767	10.445322316919688	10.568633976213562	10.94968572276201	10.766883618275081	11.130286067978354	10.681507800820416	10.927278135329214	11.006370239926994	10.710390564489616	10.793214999484047	10.724965619249408	10.594319511863532	10.693425098186884	10.981548323172122	11.200020077586041	10.853574959301305	10.760596008469415	11.256061908150553
AKNA	10.860936556896592	9.67889	10.7743	10.106590225674676	8.931075706596154	9.215028258797187	9.431822931504309	9.08782	8.549779420798574	9.057269932936055	10.034886624679645	10.035034130318689	11.139028813142176	10.828716749163775	10.305474987220784	8.678226042117707	8.804245272699893	9.614750848370688	9.31857	8.93317
AKNAD1	4.994418814237048	4.731865907924129	5.22507	5.066449780559754	4.913703366516576	5.499648569865926	5.43103	5.432208415417417	5.050574775953188	5.011514314616967	5.265773382462518	4.883368305345486	4.958716602756221	5.273620027630305	4.935992168052379	5.529746372255034	5.133894151558529	4.804815239465414	4.98438	5.481613416910409
AKR1A1	10.922974809638607	11.084945035120706	10.599938332031407	10.785120792594492	11.18557364495218	11.530994924107242	11.75428228669124	11.015586906711526	11.756865372378838	11.757999190191653	11.170303431446985	11.07777489269097	10.910022955402953	11.04431910954594	11.288695196368373	11.754838838282215	11.621656336804005	11.108381376477887	11.395548861002695	11.992362532531564
AKR1B1	12.457637681242607	11.911438767702297	12.146207927080484	13.017864870258578	12.968723005906467	12.123747039701817	11.657982764606373	11.653593784306835	12.937047243720295	12.375042959173092	13.120324230162312	13.968111055629981	12.982394498388961	13.22866981975226	13.616303937077118	12.915216421289118	13.234399557196394	12.790893807600256	13.202936234475393	13.381690619921454
AKR1C1	3.4332290232609255	3.4332290232609255	3.4332290232609255	3.4332290232609255	3.797181446653836	3.4332290232609255	4.058756802477347	3.4332290232609255	3.4332290232609255	3.4332290232609255	4.230960611570862	4.3057005721815695	3.4332290232609255	3.4332290232609255	4.425460664561036	3.4332290232609255	3.9007921535445873	4.098719665915355	4.168913766946549	4.100748158733794
AKR1D1	6.600880686561525	5.799469495629625	6.528293938571759	6.262769999859263	6.0081352553567164	6.598126601671973	5.685447359200555	6.870833280120065	6.316603580359591	6.283457662462203	6.596771982817042	6.8287126741353985	6.762155970486434	7.438841209434468	6.622891667436336	6.578509155696974	6.0300571095743996	7.101035467573957	7.173258181240344	6.267757281387717
AKR1E2	8.340187350943207	6.487716874260392	8.738521663646036	8.500692666867495	7.501968424776454	8.222982819206194	6.202870781598762	8.62264	7.156493049068104	7.992220661548245	7.944900703917885	6.4670777740272705	7.7774199830964905	7.971575789849317	7.8796054587269575	7.837730454242183	6.374816529177593	8.083226181493652	8.168043100970772	7.502120214865551
AKR7A2	11.92467858374028	11.28026491589038	11.668012745723411	11.86272243912441	11.494830516281256	12.29096407039295	11.447947521818568	11.791282405945717	11.825502435306747	11.851878443083384	12.91391167384428	12.883209787200192	12.731402184780347	12.010509421792495	12.146876976815571	12.505380602934151	11.975120108445044	12.272057190154195	11.931362577844665	11.844113034163199
AKT1	13.54641406334464	13.563145328933317	13.397670671749804	13.507779069763412	13.541930629231725	13.527715051921204	13.645508710742261	13.439934044506813	13.367767763429324	13.515249983992717	13.52445698746822	13.496575141549084	13.385944869986993	13.501295459356843	13.575483299113282	13.693216332732442	13.485176130756411	13.392982470756303	13.518699462456615	13.652694694282172
AKT1S1	11.543465102789039	11.604610156766242	11.341540463742335	11.66597407122651	11.765020346594106	11.809347234506475	11.95842827137243	11.388473249198455	11.72655613542898	11.925223492418674	11.300150858449955	11.322497691231304	11.220509564206269	11.590495195809599	11.46158858786488	11.923517500767659	11.958147104966807	11.537468762325746	11.571408630587701	12.11075015292844
AKT2	11.735120242242582	11.583788201694349	11.662251178344235	11.85145354044574	11.421458113299256	11.440638496159007	11.256074989821567	11.449818875869951	11.48832847004897	11.248121322915654	11.514264193835551	11.630026955695385	11.594057501431784	11.746440518604537	11.718774043919456	11.506085874715298	11.411281219575018	11.56830069806319	11.441677923280052	11.232319130996306
AKT3	11.65043721547095	12.176360221355848	12.013039067524822	11.927627738551159	11.715567512273998	11.343343420814213	12.089642749358124	11.725420519689774	11.706690178868842	11.45742927810605	11.641651390948972	11.900545550176359	11.47318238977501	11.558460733915286	12.051045228900882	11.548634875808105	11.527862242756191	11.55615338983172	11.506016599424946	11.394898981452284
AKTIP	9.794434446626987	9.654195591873892	9.942252183344857	9.922980051101835	9.583084915341907	9.297116339635238	9.51299	9.39372	9.318064801782127	9.34019	10.379183255039145	10.043661402349997	10.369342656655501	10.403421642516465	10.218662794551483	9.737150941963515	9.548553862190367	9.825024874532613	9.581117898283265	9.567244329566037
ALAD	10.425383699371984	10.692253230885774	10.549153509444618	10.96358974501724	10.611296430124051	10.302288864702462	10.396208787145486	10.129420698003603	10.292796133435461	10.684975726743064	10.351790431679216	10.83035057228909	10.581255533824656	11.27960260236881	11.33857638945904	10.563493647444215	10.503114638193582	10.444019420669678	10.906979411754218	10.995581143242326
ALAS1	10.214755705529456	10.294153525541352	10.33708954045166	10.135368181073444	10.487740092283095	11.31587388320275	12.048396245529153	11.538320450181281	11.293302271491925	11.893345017696237	10.228499550534952	10.378172364581538	10.300662381684885	10.425628929240483	10.217041367707102	10.83660600906373	10.964511776136192	10.695449007358537	10.773812186400805	11.20977648896514
ALAS2	3.4332290232609255	3.4332290232609255	3.4332290232609255	3.4332290232609255	3.4332290232609255	3.4332290232609255	3.4332290232609255	3.4332290232609255	3.4332290232609255	3.4332290232609255	3.4332290232609255	3.4332290232609255	3.4332290232609255	3.4332290232609255	3.4332290232609255	3.4332290232609255	3.4332290232609255	3.4332290232609255	3.4332290232609255	3.4332290232609255
ALB	6.981649040283958	6.542138598800413	8.0867	7.315691008911731	7.140472640702071	6.224439559446946	5.575028933869538	6.95081	5.885507435094037	6.519232620567349	6.854540792620166	7.406056644616443	8.402499256800954	7.440351497191397	7.051022762705631	6.760248641230386	6.186716052893093	7.7463584980174645	6.88058	6.019949757885665
ALCAM	10.258118411740414	11.926005472325452	9.559155967668392	11.602801517342108	12.20364579808129	11.354360157519018	13.052046226432338	11.167537921708975	12.713162900417036	11.874565497467305	10.190006113021917	12.056673916550304	9.431448106475191	11.517626403044765	11.151611356892136	10.426368043211601	12.685106177710093	10.95428904674876	10.079334102937965	12.218024125362636
ALDH16A1	11.050338517511957	11.199931203341905	10.902846478359361	10.956404130879948	11.196292796145748	11.390036634411937	11.438863160781278	11.108787421016393	11.224246100133461	11.312440232868765	10.734354109804586	10.87203308438748	10.539540097053024	10.788768439206299	11.085670536088141	11.428539665570938	11.33422889182848	10.97405809721434	11.219451948440916	11.58836717201959
ALDH18A1	11.85144921911265	11.970639585232396	11.683616771367111	11.589417150100926	12.09857454402149	11.396185161528312	11.316616089202444	11.371105186952082	10.733464508429858	11.45317283945717	11.84655471528918	11.49343460727773	11.849307349887154	12.117776789617237	11.897262649277735	11.499739444925734	11.79659201713401	11.218189815862136	11.541817953039667	11.705969466768407
ALDH1A1	6.3490843421002925	3.811058457288133	3.8295184205398645	3.4332290232609255	3.4332290232609255	4.311215450252145	3.4332290232609255	3.4332290232609255	3.4332290232609255	3.4332290232609255	4.0751621264204365	3.9349980712221844	3.4332290232609255	3.4332290232609255	3.4332290232609255	4.26624	3.8950244385071655	3.4332290232609255	3.4332290232609255	3.4332290232609255
ALDH1A2	4.878596024682379	7.11692	4.581683236177248	4.4954301311588125	5.583413636299804	7.690640136582825	6.731950102248809	5.538749242595722	6.942617693505039	5.4555080542558345	4.720029242388754	4.9025130915253214	3.4332290232609255	4.219326748478693	6.145980275876633	5.047256900960518	6.9717	5.702674594859263	4.936900780169383	6.579923977931849
ALDH1A3	9.140702067633072	8.324691551189856	9.421095109187046	10.063428901383993	8.329138347055775	8.207922243047399	7.836202935321533	6.296774811871785	8.716683318149881	8.84809	9.872613652020041	9.631886225109069	11.365195734568175	12.058822406727044	10.712884594002103	7.599452606580699	9.351165057930205	9.343183610030245	10.842343851552112	10.38127401488685
ALDH1B1	3.4332290232609255	3.4332290232609255	3.4332290232609255	3.4332290232609255	3.4332290232609255	3.4332290232609255	3.4332290232609255	3.4332290232609255	3.4332290232609255	3.4332290232609255	3.4332290232609255	3.4332290232609255	3.4332290232609255	3.4332290232609255	3.4332290232609255	3.4332290232609255	3.4332290232609255	3.4332290232609255	3.4332290232609255	3.4332290232609255
ALDH1L1	11.402689297825333	12.31235944999012	12.329319191552795	11.700622955981954	11.512644644999689	12.89877057400181	14.296596046566885	13.198790898097927	11.61448255774264	13.020777269451235	10.378353219398297	11.2667	12.149897852913028	11.662083497998426	11.476463438340083	10.215057375263104	12.084193487147513	11.423728482651061	11.366524766820572	11.855743173804628
ALDH1L2	12.753909572707357	12.361794030508158	13.009779751715486	12.82158016536628	12.026137778175924	11.048866293661458	11.334337205825731	10.574811448133996	9.786214435073303	10.837146675780184	13.143863213101774	12.446539847513954	13.295725461037703	14.19574616275625	13.393933947195386	10.78293268926434	11.616774810645047	11.583509213831752	12.568819121009309	11.226598094666146
ALDH2	13.195452567295117	12.834719570038434	13.552318856596218	13.838511764061195	13.134048210942392	12.632962756474218	11.952052076174605	12.876164239761442	13.38401779607412	13.15041273018348	13.34462954521811	13.63116618398559	13.118315932226214	13.419162392111856	13.38486221824681	13.335383691726289	12.900748174926935	13.25305660065136	13.530231779205423	13.101682964480181
ALDH3A1	4.827280325987476	5.120362753950606	5.704198408640401	4.429842264310543	7.036251502315308	4.528519963143588	4.567851596524655	4.668429014462221	5.203592059961632	6.279205321244632	3.4332290232609255	4.431400757160403	4.539062670098736	4.076163386980288	4.738577366879376	5.527423725153045	5.607986544064744	5.3888191633320845	4.8581196423672255	7.282469704201458
ALDH3A2	11.654936582542605	11.785047376009665	11.817611866140162	11.783505393894288	11.60731078990806	11.735694439299998	11.561594539743178	11.891169309090206	11.683865182837147	11.568711627787708	12.143798581159828	11.91153483804431	12.110514412305392	11.91442217225831	12.029810896156253	11.985040869627367	11.901787230979386	12.154429420695658	11.923890067907884	11.813214885788945
ALDH3B1	12.302548667339796	11.012855746060945	11.245849006798478	11.773046327167966	10.717350548022779	11.57123462081999	9.75672	10.404159840101661	10.791841503087426	10.470739966095362	11.800569789862358	11.911153849298843	10.063249206104508	12.007406501732016	12.224359206250528	11.731367288428434	11.202796970174907	10.424109911231373	11.0615	11.167993149649341
ALDH4A1	9.556232102227517	9.789098389922692	9.00744	10.07582414267641	9.86087	10.248107957749324	10.186261458581141	9.84858	10.382901459340138	10.428834145556287	9.612471363221989	9.75667	9.319643042607142	9.849624204624535	10.878610011451801	10.446572530490823	10.267997974203507	9.845946393053017	10.189056211559848	11.303972214335818
ALDH5A1	7.517465705263082	7.052366208151542	7.339206314922477	7.333116539076924	6.747952190410748	7.395	6.299837582191382	6.543051491064394	6.727206295661467	6.741758424062858	7.8376532709690085	7.2125201786944855	6.997392361137651	7.483710962003731	7.713833101496935	7.234573335181492	7.042928286122259	6.991408220002173	6.636971531185557	7.081667539012274
ALDH6A1	8.980804524224862	9.601991829523573	9.32896	9.592966977712637	8.702301848594907	9.112348790262947	9.394842602502601	9.187988841756772	9.52731	8.812661550479012	9.380578051252261	9.76076	9.173277477963357	9.509577651451513	9.574059313938676	9.415701306662918	9.380591833465026	9.41604	9.333765389607894	8.85589
ALDH7A1	10.944339197714182	11.246987356914222	11.046077953426815	11.269642262784872	11.13154352073024	11.551822786683031	11.66528120589611	11.357635943672554	11.556767159272868	11.486181437709726	11.116793503274526	11.078940837792688	10.953992265841993	10.937889520545458	11.077712890868721	11.247633534903315	11.242498071883425	10.93020720071839	11.100537031972689	11.398881763038906
ALDH8A1	3.4332290232609255	3.4332290232609255	3.4332290232609255	3.817161098857264	3.4332290232609255	3.8282604429773968	3.8727650979451638	3.4332290232609255	3.4332290232609255	3.4332290232609255	3.4332290232609255	3.4332290232609255	3.4332290232609255	3.4332290232609255	3.8804294467450404	3.919809370994449	3.4332290232609255	3.4332290232609255	3.4332290232609255	3.4332290232609255
ALDH9A1	11.11343999245125	11.336029505385557	11.150661786263425	11.295535303986998	11.045340081851261	12.456365999092757	12.274505027771848	12.204145907946602	12.708636735064694	12.291127055738588	11.202219964296967	11.18437025435696	11.10417683928521	10.937136172939434	10.966099141881143	12.209904441466449	12.119887617861801	12.05625937476317	12.530443020711292	12.059477792593892
ALDOA	16.238420525838524	15.988281725794327	15.947786134330164	15.968711027753596	16.046349615669367	15.918919590185737	15.561689115319398	16.186552532672547	15.842419442460935	16.06881603436975	16.12459248680832	15.729657088633296	16.078409929425227	16.00284942235692	15.760505894518419	16.615273142081957	16.235234485954418	16.377507868581393	16.342447719825035	16.055286739241588
ALDOB	3.4332290232609255	3.8079745109101597	3.4332290232609255	3.4332290232609255	3.4332290232609255	3.4332290232609255	3.4332290232609255	3.4332290232609255	3.4332290232609255	3.4332290232609255	3.4332290232609255	3.4332290232609255	3.4332290232609255	3.4332290232609255	3.4332290232609255	3.4332290232609255	3.8995571267444853	4.3606902922817365	3.9538852079631623	3.4332290232609255
ALDOC	12.52917686166785	11.655092311599098	12.294990441402554	11.93013364152164	11.58493758632791	12.288197169535252	10.538329439321762	12.386451014488577	12.365320256282663	12.186554161677211	12.034452614538496	11.642302200931788	11.757350281733382	12.017084332143936	11.248588693693957	13.005313551142754	12.160951332927164	13.042310784744545	12.54501051724141	11.667413108413987
ALG1	10.17805791197174	9.50139	10.113357006209467	9.899884041739435	9.490696656468433	9.868911270154507	9.815113753256467	9.56502	9.772562269659225	9.891018914085684	10.308730052302714	10.151927978513276	10.438157546932183	10.14450076203349	10.180508893110124	10.247346527314967	10.14248301863068	10.451636612519922	10.050693996769043	10.26602148708935
ALG11	9.297542611274332	9.510377189194207	9.480684611573912	9.219423328916081	9.308059896752148	9.41999	9.573113197548949	9.638948797415617	9.723666405233388	9.440506424269241	9.755838094329444	9.54263	9.64738	9.45349	9.647879356023473	9.478575642268497	9.708385586611293	9.671525570891841	9.668088159989198	9.458146486416867
ALG12	11.28971295735957	11.240098258909036	11.189541687215915	11.183493107004175	11.223261945733396	11.36207192176412	11.751463940354252	11.06131639401164	11.282688619390617	11.578371883490671	11.221949783371555	11.225543602446619	11.279377145457001	11.433786886207042	11.340294083770766	11.820661407113526	11.688787955605429	11.452356341174331	11.327753764280375	11.848869923656208
ALG13	8.654092889474889	7.894368836241877	8.817993875760639	8.716690360868409	8.318763079098474	8.356353063850182	8.197318701079444	8.748942537537847	8.475070345439283	8.05218	8.032688127849628	8.192558360266373	8.19827	8.629926881206048	7.810313043166408	7.632297593288378	8.101325372114736	8.429551313594715	8.346566083784065	7.91108
ALG14	10.17872908970646	10.22651353951005	10.206926866444098	10.504482560627649	10.28103179409215	10.3929	10.675400720808245	10.073685383474201	10.827055314737104	10.459401043074234	10.984044942663559	10.468873868413706	10.662399866782945	10.795423455837259	10.7979	10.867576391962668	10.93567920911899	10.628087309017628	10.706341943412705	10.941377908590495
ALG2	9.7181	9.733390536504071	9.565350207106498	9.414707397625648	9.777379825203225	9.85433	10.346635752872363	9.596935607129804	9.233711532785213	9.942789317702886	9.893794082264254	9.890928735793311	10.094729548025901	9.849662696606062	9.84274	10.311475769452539	10.200110499778603	10.00483799044764	9.695885313182165	10.344682845307224
ALG3	8.265289044630306	8.330329826040971	8.020092205238582	7.977796571690484	8.33117	8.748916478313934	8.66229	8.273600000756362	8.29811	8.594485442455234	8.355931848385413	8.100448714092252	8.363263792526075	8.672436848629903	8.415074748182217	8.662429972247455	8.92967	8.589182486714318	8.313944820883247	8.966175921561405
ALG5	10.358669299578441	10.530597437176262	10.440571145138675	10.328174277093039	10.711452386803739	10.960112556313641	11.506571410729736	10.667789065310956	10.856345896542711	11.256341698210823	10.608632476307037	10.372436175513338	10.590548111960498	10.505456677923549	10.401296846684572	11.09671370808532	11.026108841547213	10.419042052237259	10.553461126647312	11.445064227452576
ALG6	8.180167936446868	8.213005715620541	8.281257654385982	8.318391793691802	8.134282594954048	8.660856514142166	8.732381288416155	8.265565528393852	8.638377607491227	8.370393838417042	8.743304834328523	8.393150756547305	8.860380533975121	8.82539	8.608145431965498	8.672961939658546	8.776934430416205	8.639518801053642	8.918448462779523	8.578388307099381
ALG8	8.15101	8.134490893229795	8.066713873939099	7.941381954166505	8.444698471519771	8.448071846662698	8.02646	8.263423095584306	8.052670985588348	8.138794906459626	8.307449512456678	8.482819284522666	8.441421040013863	8.613862744613694	8.718498985440972	8.120013610319399	8.81328	8.518390624378487	8.404502419468226	8.802396438317817
ALG9	8.93694	9.357254578683957	8.84863	9.070578652811195	9.11117	9.082111152330722	9.537654977732588	8.6975	9.022642272356466	9.07714	9.22244	9.277952654691452	8.883253036338298	9.811258073519618	9.563545958000013	9.407694791919148	9.598334296936354	8.990725436207857	9.258053277939233	9.746467134636003
ALKAL1	3.4332290232609255	3.4332290232609255	3.4332290232609255	3.4332290232609255	3.4332290232609255	3.4332290232609255	3.4332290232609255	3.4332290232609255	3.4332290232609255	3.4332290232609255	3.9007484830845898	3.4332290232609255	3.4332290232609255	3.4332290232609255	3.4332290232609255	3.4332290232609255	3.4332290232609255	3.4332290232609255	3.9542155248562403	3.4332290232609255
ALKAL2	3.4332290232609255	4.080231390922153	4.109880934951472	3.9758626620347943	3.8077194243857986	3.832392162407691	3.8751582956245523	3.8360338976110455	3.8428654992466833	3.4332290232609255	4.09331	3.935071348477629	4.138525125795965	3.8881546957012634	4.06253	4.387065377558675	4.35093	3.9003464825112424	3.4332290232609255	4.363093692829671
ALKBH1	8.903897443929468	9.269011111719001	8.748449358234414	8.626815436442643	9.218981986795216	9.178459782929043	9.411518782842846	9.261870047647625	9.077910950793154	9.294702615037727	9.06261	9.014966377716883	9.1408751024446655	8.686840576627457	8.8706545253756115	9.255373458604517	9.462038966902103	9.23176	9.048570385248077	9.372519218054924
ALKBH2	8.310979372112568	7.594486748252099	8.4979438355612391	8.333230987708781	8.121701822962384	8.112157141089297	7.505911134421209	8.358789772599449	7.906219451168278	8.22974	7.749165868330081	7.86478	7.797841764263344	7.741582532872038	7.75574	7.853507138976242	7.599810612709542	8.124830375265013	7.608123543839327	7.8034061678339475
ALKBH3	9.758232610768456	9.551987330793438	9.653720174887088	9.769243423370787	9.171186979944027	9.322913951588014	9.888538368343939	9.546580029807751	9.592126810109347	9.459495515669953	9.586591092358173	9.92298	9.769990727300112	9.4744988851188765	9.726615544202563	9.101357866733483	9.483691762337946	9.74633	9.411580078275094	8.954527762037886
ALKBH4	9.774344693294106	9.754983637999626	9.663027740822308	9.525758222744326	9.844516797790915	10.0021	10.087740234959043	9.923842036115763	10.030587131244522	10.188314373801804	9.611475908371485	9.61533	9.783435772841496	9.426571288161712	9.612718910904714	10.163438479830559	9.932979638903943	9.78434	9.702872373910422	10.046459402820139
ALKBH5	12.930080121574427	12.67761710339649	12.850433291055255	12.597209409903453	12.359770312798478	12.385555542821729	12.378676216541896	12.756281109247332	12.214885253963502	12.194751290316713	12.860417728138453	12.937088115145277	13.04497368523266	12.867636560734223	12.694656013462136	12.657999055348286	12.521039900556225	12.976788435291812	12.99597140040928	12.128548729523697
ALKBH6	8.718713959142578	8.4588758708231655	8.7051	8.794231932060278	8.550127781244761	9.481528586759136	8.840097137840607	8.97772	9.404921449806976	9.463767649637141	7.550483905216367	7.739804319894185	7.889903772818317	7.2248779482857515	7.942450985102899	8.446713598279619	8.051291059400754	8.24457	7.838944893414106	8.197276980352683
ALKBH7	9.309214983841736	9.388165395652223	9.43489	9.538351872493507	9.677474546318104	9.42461	9.41486	9.248240211882523	9.462533610506418	9.691585488484126	9.407253685909494	9.505890758831836	9.435353524307223	9.659416666492435	9.679842540872643	9.941497610717992	9.686966328753554	9.517811291572588	9.714343235803957	9.924913974408243
ALKBH8	8.626171651350306	8.508171498296878	8.48177	8.812036444768356	8.894323194054095	8.978699618878489	9.194867497810016	8.909706643165846	9.331111525525143	8.85534	8.830224140781421	8.894795775299382	8.831652287994944	8.6814	8.712309797624222	8.719492185973108	8.95771	8.823181192188821	8.424406963938187	9.186948671060273
ALLC	3.4332290232609255	3.4332290232609255	3.4332290232609255	3.4332290232609255	3.4332290232609255	3.4332290232609255	3.4332290232609255	3.4332290232609255	3.4332290232609255	3.4332290232609255	3.4332290232609255	3.4332290232609255	3.4332290232609255	3.4332290232609255	3.4332290232609255	3.4332290232609255	3.4332290232609255	3.4332290232609255	3.4332290232609255	3.4332290232609255
ALMS1	8.764954620047613	8.82812	9.173229861230762	8.857453600146293	8.50412	8.674950009362355	8.513680275675563	9.182553361215371	8.95747	8.59492	8.838795527805802	8.951972483848014	8.921729387257182	9.189999992761495	8.867714037454029	8.676816517034606	8.761326269806073	9.257131731313278	9.28433	8.126490015420671
ALOX12B	4.147769621570556	3.803852010754385	4.515126754911701	4.278030918275305	4.072612660826117	4.383736215200526	3.4332290232609255	3.833263568573886	4.00914	4.345647184257223	3.907975637010445	3.4332290232609255	3.9376137791481045	3.8898144102810024	3.4332290232609255	3.4332290232609255	4.353411860373613	4.360838970068666	3.4332290232609255	4.099912160257013
ALOX15	3.4332290232609255	3.4332290232609255	3.4332290232609255	3.9762044591786263	3.960901820705363	4.113727396464058	3.4332290232609255	5.3788481694139545	3.4332290232609255	3.4332290232609255	3.4332290232609255	3.4332290232609255	3.4332290232609255	3.8859694813644814	3.87927	3.4332290232609255	3.8968832950287635	3.4332290232609255	3.4332290232609255	3.4332290232609255
ALOX15B	5.110845398200193	4.577481911890728	4.6958240254621595	4.773627391173744	4.733528012872883	5.645177522822484	4.771077023134462	5.013063598308009	4.949212032185878	5.258402637066393	5.598943965318431	5.810210473145362	5.369957385326854	5.211361553206359	5.535946780080978	4.908105555093433	5.89112	5.881895614554868	5.821024946879345	5.312384699327424
ALOX5	4.0063182485223106	3.8262085332500426	4.091657876665528	3.4332290232609255	3.945867082207504	3.976536382934991	3.4332290232609255	4.027812736963596	4.316204759758479	4.394666801469489	3.4332290232609255	3.931182647386755	4.130689345755162	4.065279236339596	4.054493697594305	4.159140604940391	4.077523657701413	3.4332290232609255	3.4332290232609255	4.456741440280799
ALOX5AP	3.4332290232609255	3.4332290232609255	3.4332290232609255	3.4332290232609255	3.4332290232609255	3.4332290232609255	3.4332290232609255	4.027941511493707	3.4332290232609255	3.4332290232609255	3.4332290232609255	4.150225354466429	3.4332290232609255	3.6359981113834454	4.104474783042196	3.9201522035820866	3.4332290232609255	3.4332290232609255	3.9556695907815542	3.4332290232609255
ALOXE3	8.193394410866166	7.939362319950213	8.008133637795343	7.637920341385898	7.810954632912909	8.30259	7.88886	6.2809364544361115	6.639722511218943	7.591550037311137	6.837849428937186	7.148447918847025	7.018672310394413	7.169550846844907	7.597046016112765	7.6124702703803955	8.824099834557778	7.572333453829449	7.263878331498699	9.23724
ALPK1	3.4332290232609255	4.8659	3.4332290232609255	3.4332290232609255	3.9656259919391066	3.4332290232609255	3.4332290232609255	3.4332290232609255	4.23692	3.852782940376358	3.4332290232609255	3.4332290232609255	3.4332290232609255	3.4332290232609255	3.4332290232609255	3.4332290232609255	3.906217910240589	3.4332290232609255	4.844913890132245	4.083603572046325
ALPK2	4.502216132773622	4.348747335002792	4.7871807556705015	5.645688461023168	5.092217334503194	4.897948337242354	4.473945473776077	4.946173175349739	5.4949420622320755	4.562168989037216	5.355648476677993	5.029670491369201	4.868364761830239	5.489832583446574	5.022152316816253	5.304194528479079	4.7870518375716795	5.350443316475338	4.840902349676085	5.275202497945958
ALPK3	6.667201403883671	6.066759607754651	7.755750456237148	8.936204170646954	6.875957130344048	5.557844756384854	5.038040530829673	6.47081	7.570175632106294	5.931562420910342	5.790132806867903	8.115515999688096	6.391496725877816	8.434937674158125	7.1853333327528635	5.103278815061703	5.959833669388878	6.660297696286918	6.006739374166848	4.882104642357601
ALPL	11.525607967948549	14.504359327775067	10.902072380897534	8.266690206070441	14.386338979224998	15.973331617028329	15.886967398075937	14.4266	13.06469692362082	15.01987268753286	11.565191471788973	13.097418688856475	11.338038972607793	9.607222931799132	11.915956251123234	14.286666462106808	16.731765156454173	13.671468806494737	11.383962577645779	15.74145784284667
ALS2	10.466358340394686	10.714126384817158	10.643643288779357	10.43983509472763	10.572570210879856	11.006633964278258	10.94795308237069	11.081499139713396	10.808400859033986	10.772263767300563	10.457826885230372	10.59788830014141	10.607492565010496	10.35786261808503	10.377842285106231	10.583290262499943	10.803338575773957	10.895777551538067	10.701152762826046	10.66391511265218
ALS2CL	8.327058102412634	6.107443405292396	7.950200539807671	8.736414447342302	7.081896911481003	4.3043690402335235	4.296551594318812	4.967394675153325	3.8431702631292763	4.763583063229178	7.578590792320046	7.5858864440727105	5.411261310462199	8.674396029650417	7.750730728485146	4.402400772099668	5.11293	4.667575439524224	5.175112531942707	4.7549932739542555
ALS2CR12	5.659161953048034	4.862178506644082	4.968523346975961	5.055652490980915	4.894513125710347	5.65741	4.73814	4.866592029128793	5.299013750626526	5.18604	7.631406001617102	7.603422730693011	7.369265463787213	7.542498587304709	7.153899195542735	7.567044305487753	7.58127	7.400947700613935	8.034945819213709	7.4989827798642406
ALX1	4.516463578222654	3.9595869518660582	3.4332290232609255	4.358493460830422	3.8053507770273964	3.9906331865483073	3.8717056894534188	3.4332290232609255	3.4332290232609255	3.4332290232609255	4.228358915102246	3.4332290232609255	3.4332290232609255	3.4332290232609255	3.4332290232609255	3.4332290232609255	3.4332290232609255	3.4332290232609255	3.4332290232609255	3.4332290232609255
ALX3	4.145077565315172	4.8977298555267215	3.8199805437681253	4.18589	4.070040738056558	3.8262488632857408	3.8662678020594643	3.9920654641000883	4.003764246269693	3.4332290232609255	6.032931842346252	6.092395413822943	6.778596893877997	5.868741075289141	5.684146296631699	5.750649921129462	5.581282486224168	6.309564148302476	5.585264729824049	5.784763595077698
ALX4	7.156918949878684	6.827896329093044	7.627265568305551	6.354990827977184	7.475366619141814	4.9274846533093575	4.172742632738505	5.182276884184477	4.002387923454704	4.850824373644642	5.096204259266228	6.01786	5.403768664791215	4.702349864806039	7.055411794688094	4.846284525806502	3.903607418207223	4.476465159253742	4.781773459575189	4.378105153479779
ALYREF	11.112365896744913	11.320643055985407	10.874504167634754	10.913944768673257	11.561517050161676	11.26790001453734	11.185914299052175	10.984746068880815	10.936772638490341	11.226731447215236	10.966248807195576	10.82116166660536	10.89952888528354	10.955565379990507	10.960443884770346	11.275529202657598	11.049855280960621	10.687110862225143	10.747319195830107	11.315523589135642
AMACR	9.381914779206516	9.44186	9.503639260551019	9.478661499960467	9.562839104022913	9.562051198230202	9.4974	9.172542937317708	9.711399072449815	9.596840311113263	9.698535292311462	9.397703801689907	9.585042936999253	9.228883983587213	9.427284191062123	9.7836	9.703378178601467	9.632237712572927	9.354857954333424	9.70451
AMBN	3.847361379008892	3.4332290232609255	3.4332290232609255	3.4332290232609255	3.4332290232609255	3.4332290232609255	3.4332290232609255	3.4332290232609255	3.4332290232609255	3.4332290232609255	3.4332290232609255	3.4332290232609255	3.4332290232609255	3.4332290232609255	3.4332290232609255	3.4332290232609255	3.4332290232609255	3.4332290232609255	3.4332290232609255	3.4332290232609255
AMBP	3.4332290232609255	3.4332290232609255	3.4332290232609255	3.4332290232609255	3.4332290232609255	3.4332290232609255	3.4332290232609255	3.4332290232609255	3.4332290232609255	3.4332290232609255	3.4332290232609255	3.4332290232609255	3.4332290232609255	3.4332290232609255	3.4332290232609255	3.4332290232609255	3.4332290232609255	3.4332290232609255	3.4332290232609255	3.4332290232609255
AMBRA1	10.659541290905844	10.654646625268379	10.680701640579557	11.060176419668673	10.36843342384647	10.679559611696794	10.493347863547278	10.695459733556623	10.77212579621664	10.551465553291793	10.58418788497609	10.908186833210406	10.788345506059224	10.365225309015889	10.665953233401682	10.515060217556021	10.501284717533771	10.620448025555518	10.778808461889117	10.213145329255967
AMD1	11.103901273590271	11.191123789469168	10.768654369539139	10.379620263680422	11.605544559539075	11.316	11.697927910107358	10.737213596327786	10.762312612307847	11.373178857718774	11.104678381307366	10.911607106334737	10.850525086569819	10.991060450927277	10.73803762685103	11.623314249974161	11.94876396413379	11.360453388147974	10.729348643151988	12.18846310283971
AMDHD1	4.714201164759932	4.52961	4.8902216875205635	5.411402200187275	4.58536	5.471932668484396	5.055521773264678	4.469794594878452	4.559067830870826	4.761790857692775	4.872945513083732	4.642124438297536	4.14238	4.827985557706145	4.739924391326141	5.353146559126376	4.638	4.55812	4.457395121412152	5.11243
AMDHD2	12.020093934924374	11.615821358835444	11.891808630889466	11.941154059906252	11.961820364749544	12.445450801885844	12.097129542018969	11.96823755889456	12.307436840210546	12.494822280952956	11.489724823380264	11.863407912648265	11.822536522602896	11.33878800892107	11.673486704348164	12.290577127536322	12.009523227550925	11.759569617577611	11.37307457150531	12.25901418417214
AMELX	3.4332290232609255	3.4332290232609255	3.4332290232609255	3.4332290232609255	3.4332290232609255	3.4332290232609255	3.4332290232609255	3.4332290232609255	3.4332290232609255	3.4332290232609255	3.4332290232609255	3.4332290232609255	3.4332290232609255	3.4332290232609255	3.4332290232609255	3.4332290232609255	3.4332290232609255	3.4332290232609255	3.4332290232609255	3.4332290232609255
AMER1	7.957221137166286	8.650138740554368	7.887803680556965	7.95281	7.983062313920744	7.659145319749006	7.54708	7.850045156093797	7.854967866131507	7.583439077618665	8.478940409799593	8.210871866601815	8.819992849691518	8.330900277936916	8.380387301928174	7.6619166884958805	7.9882192823574565	8.370580081972765	8.292322232884043	7.653020288581156
AMER2	4.354737837857112	5.187338224973728	4.30522	3.4332290232609255	4.2640178646741145	4.713063745048781	4.057522641449471	5.528722907525574	3.4332290232609255	4.514552716114347	3.886205325695068	3.4332290232609255	3.4332290232609255	3.4332290232609255	3.4332290232609255	4.263624463841422	3.892389150824269	3.4332290232609255	3.9453538766206813	3.4332290232609255
AMER3	3.4332290232609255	3.4332290232609255	3.4332290232609255	3.4332290232609255	3.4332290232609255	3.4332290232609255	3.4332290232609255	3.4332290232609255	3.4332290232609255	3.4332290232609255	3.4332290232609255	3.4332290232609255	3.4332290232609255	3.4332290232609255	3.4332290232609255	3.4332290232609255	3.4332290232609255	3.4332290232609255	3.4332290232609255	3.4332290232609255
AMFR	13.395542160929743	13.511610979222036	13.335478711042024	13.534296605636767	13.3394	13.607345113090789	13.7941	13.531660343163702	13.979868209538077	13.550490064655287	13.499317606568003	13.579748999494466	13.40601649924466	13.467883605007577	13.491829904631693	13.619510740647508	13.660436814898524	13.61264719105602	13.543746496413217	13.601716806149387
AMH	3.4332290232609255	3.7936891381323767	3.4332290232609255	3.4332290232609255	3.4332290232609255	3.997726622198386	3.4332290232609255	3.4332290232609255	3.4332290232609255	3.9911621974854308	3.4332290232609255	3.4332290232609255	4.182265530793066	3.4332290232609255	3.4332290232609255	3.4332290232609255	3.4332290232609255	3.4332290232609255	4.1681639102453625	3.4332290232609255
AMHR2	3.4332290232609255	3.805143374265941	4.207658100718654	3.972296238559999	3.4332290232609255	3.987549096025595	4.183534613944029	3.9954273285958464	4.008361313193164	4.250848838911217	3.4332290232609255	3.9439520776722645	3.4332290232609255	3.4332290232609255	3.4332290232609255	3.922869773852773	3.9022844703910073	3.4332290232609255	3.957702117482034	3.4332290232609255
AMIGO1	7.49617	7.953487574708007	7.754999456252023	7.602471578306988	7.07555	7.745405681402004	8.235730741980008	8.219059598455514	7.340510636390218	7.362505014913676	7.5703435897594815	8.370080189135981	8.37098	7.14497	7.955737555965617	7.558541576107776	7.613485095891951	8.082098656306643	7.554471658517956	7.974208474187915
AMIGO2	5.343335997592832	5.7588548394900725	5.034826309092288	4.412580515449842	5.162286068923019	3.9791179781600285	4.02201	3.9701179825274067	3.8326785902556098	4.3299602905655625	5.058278432055742	5.398281513272208	4.484242783313506	4.394243268223459	5.812689578134188	3.9036788435528655	4.862142687603009	4.070351568387754	4.135120209117755	4.879851164677173
AMIGO3	9.620840945327506	9.357038399237583	9.344729826877709	9.380598875444072	9.869978147260298	10.152997290301608	9.844477174777504	9.850873057561195	9.461821619931943	9.859078058373782	9.38044	9.439056182117664	9.626647042865706	10.15473440371697	9.672784444163396	9.397592904417447	9.927355590628103	9.528541426676034	10.001686981835572	9.831608504302418
AMMECR1	8.409811873914169	8.559067519652205	8.411333412158656	8.087441903222594	8.749613993785708	8.697942781075362	8.808050627568225	8.452661795838447	8.256543374643984	8.611419091545562	8.518187189569204	8.324223789525137	8.157777929612664	8.053665460450015	7.9069234791841545	8.31264	8.728674724138088	8.193505921962903	8.293270108959604	8.111865765185447
AMMECR1L	11.145435146378631	11.28190525120277	11.158625096960893	10.900246764260782	11.128010225604987	11.247010405531247	11.512416479977679	11.379040096768804	10.967859569963457	11.1284	11.178331879906848	11.23285167410389	11.14546143260405	11.077018390120719	11.09875126559888	11.255872358683908	11.444877891424966	11.374870959517303	11.297244561391507	11.225573164204727
AMN	6.078298447987536	5.756295303923387	5.590742019405756	5.841534034752579	6.237174035277014	4.52175	5.045709220463051	5.17705	4.787438258934276	5.470344642185579	4.847711261170357	5.654794044943066	3.4332290232609255	5.521683293159808	5.0222665233404395	5.510401633080427	5.167045873506374	4.560141184262639	5.045320445234887	5.075831481753503
AMN1	6.686539727710866	7.318639933346076	7.083199102134553	7.321792250997302	6.946957787834899	7.316363445443338	7.21898	7.028222879685558	7.4085656820054915	7.070099580260244	7.28486	7.317486634733761	7.270834358480528	7.266781171603829	7.393090158298845	7.269946004376255	7.637954891049027	7.006653450875606	6.966810527661498	7.292225481588056
AMOT	11.334281449925246	11.537865550228382	11.303571411039895	10.738554577835158	10.621022418037693	10.047058832581815	9.650449306219452	10.380224183390329	9.300086629694562	9.73981	11.446028633240173	11.36187636099829	11.164020327931164	10.542314111076305	10.80487572362987	10.589296557051293	10.796359369900996	10.909613108964496	10.738811134807746	10.243452705025147
AMOTL1	11.453891753141441	11.85661531981413	11.572036995916427	11.880177952634295	11.822381850804533	10.558475348312381	10.455431774887044	11.268614149577623	10.936657646853075	10.552343707796966	11.548526081047976	11.694100965254547	11.558241930853363	11.497084372195724	11.608375755450751	10.772901900328197	10.637932401796228	11.319613283107348	10.72157220475804	10.558189920650955
AMOTL2	12.940451636103013	12.768653341161576	13.03677083992901	12.679733664384829	12.771599525380154	12.42127024602432	12.437906176796679	12.575221507807465	12.430415017939678	12.241082535673872	12.840412972317411	13.55554640785739	13.088263837428743	13.518773921333587	13.61135589128234	12.80722507912851	12.989439717620368	13.26879881811942	13.040128141638329	12.620194637544072
AMPD1	3.4332290232609255	3.4332290232609255	3.8248619383204643	3.4332290232609255	3.4332290232609255	3.4332290232609255	3.4332290232609255	3.4332290232609255	3.4332290232609255	3.4332290232609255	3.4332290232609255	3.4332290232609255	3.4332290232609255	3.4332290232609255	3.4332290232609255	3.4332290232609255	3.4332290232609255	3.4332290232609255	3.4332290232609255	3.4332290232609255
AMPD2	12.66496337277473	12.339737575098058	12.582292984123505	12.136440170976556	12.379900005108365	12.934035300164089	12.792689410661596	12.937904692864876	12.553411367610806	12.779006813681745	12.283588812757865	12.175050873060771	12.443074080556425	12.306790945685165	12.21129003568253	12.647282916243391	12.569128215163126	12.692960362558368	12.94866240675626	12.593304128838495
AMPD3	6.943616127554941	6.8622548820830644	7.2339459633721495	7.375684314649463	7.24523	7.972903197734712	9.597314088668135	8.859499109540142	7.844249857842156	8.010479045473753	5.984737777894003	8.161212882776615	6.0549843416194005	7.526955864438038	7.276715977640037	6.397298584269571	7.712749432314931	6.664192537610395	6.829010603116957	7.4199261835498564
AMPH	4.009877674468084	3.80758	4.586812699739551	5.273834986018609	4.734751617610043	3.4332290232609255	3.873115446718134	3.4332290232609255	4.011082235746211	3.8485255110760797	5.540491292069714	4.82487	5.263888862233159	6.578496211867763	6.842854269306511	3.4332290232609255	3.4332290232609255	3.9057010394524925	4.858251329806543	4.246495651020532
AMT	6.73965	6.138351082970423	6.844085773711696	6.9077	5.838435851108841	6.201083931251521	5.259903287330456	6.4430353428620455	5.777589736180703	5.84494	6.352319930524337	7.155856184913075	6.6227	7.113669562356513	6.847912861249836	6.525520315395611	5.810556822544111	6.574168570724513	6.619899859195571	5.5950202502542155
AMTN	3.4332290232609255	3.4332290232609255	3.4332290232609255	3.4332290232609255	3.4332290232609255	3.4332290232609255	3.4332290232609255	3.4332290232609255	3.4332290232609255	3.4332290232609255	3.4332290232609255	3.4332290232609255	3.4332290232609255	3.4332290232609255	3.4332290232609255	3.4332290232609255	3.4332290232609255	3.4332290232609255	3.4332290232609255	3.4332290232609255
AMZ1	5.280939129099672	4.393088450451759	4.9189086072849975	4.48512	4.323821772082994	4.372226320731419	3.862894038877892	3.989359227385047	3.4332290232609255	3.4332290232609255	5.602835784816022	5.3918470172876525	5.052817858980203	5.175530765281045	4.997789107643312	4.844645401798058	5.102186588537139	5.362284079363099	5.019860417658195	4.482532427238149
AMZ2	11.156910485607332	10.994173407605471	11.14291842375759	11.144318352428414	10.724240233220366	10.841801824807964	11.019452765230787	10.998641141022151	11.004462109223418	11.14464861434611	11.34173022117681	11.17119153594359	11.273356553094915	11.260091752619173	10.981957723479836	11.30767311628615	11.146535323642773	10.858410468194172	10.951460291089244	11.206902936321807
ANAPC1	11.071805221856685	10.898797590663056	10.942687469202792	10.70604017047102	10.770130555511216	10.954912472184041	10.7485	10.720300607249879	10.267682399736824	10.637222062731283	10.823641883948081	10.607092112338401	10.971902756523976	11.305691160693822	11.223268557822113	10.692024670373202	11.097579950403903	10.6907	10.858089765897793	10.627762959272118
ANAPC10	7.737176617776557	8.054714313111619	7.9224	7.838813310441728	7.991181570891743	8.015902282595821	7.97974	7.849926298164732	7.716568888573451	8.147829797111687	7.720545366848852	7.4189994299887845	7.954838087839011	7.527298892147505	7.825606347136886	7.911724760473744	7.733396346682162	7.243618263082741	7.563483004786215	7.718772632824433
ANAPC11	11.169922629714712	11.201271812358527	11.063444607926115	11.249412383824112	11.103077072809189	10.932632399233674	11.110784151939455	10.757462884736976	11.185706420415672	11.129886208903853	11.176595613164979	10.983448842206027	11.03080423162432	11.090889087627826	11.089981083754797	11.243644407080149	10.794788074772066	10.820413903558032	10.650214724316937	11.08446839170675
ANAPC13	10.08556476483193	9.785710277327109	9.831376910729103	9.906881118568023	9.8301	10.042078760187604	9.86976	9.871652813247898	10.157396649499175	10.233154439175182	10.189735421157367	10.024791181895774	9.994478323488062	10.164405459819152	10.295386373588245	10.183860735998717	9.82468	9.984890949559201	9.784520546834003	10.458858931592598
ANAPC15	9.001453230163811	9.403212932852687	9.076042745409717	9.264320647318783	9.531100923395105	9.500195390491767	9.753322813213922	9.084960193679128	9.626434772156701	9.670658364989738	8.597160388880726	9.00482	8.328761830819717	9.044825276949604	9.053938668523775	9.428694948837238	9.506263353912063	8.918823176443263	9.133520965251524	9.762315449183754
ANAPC16	10.740749321184522	10.500614164277073	10.752188394862136	10.73683109471084	10.73209374576226	10.791212490837971	10.814592252021487	10.499531002212908	10.784889084760898	10.931612082763039	11.04669375450274	10.727812043488827	10.961321561429777	10.89035752808595	10.887621473838204	11.016142470919307	10.815223292039178	10.643882748151961	10.714247962425407	11.150043023444107
ANAPC2	10.479600110737554	10.323349910559434	10.325903140162708	10.33600209245018	10.439839732987624	10.540310465977647	10.560961242414617	10.493824189681874	10.454784420491332	10.486635315101813	10.23764171811691	10.418341971970094	10.538447285073808	10.236770529454212	10.33469622677074	10.672157442187059	10.509173588337076	10.679269342510834	10.296619571215496	10.53369574400413
ANAPC4	9.968939037473294	9.365390836141437	10.20049216120699	10.115379955790562	10.005453871027859	10.314685402262759	9.840321870793058	10.275586886680067	10.37795917109234	10.20545931170805	10.119779570784186	9.879685434275808	10.136777937280602	10.090305079969268	10.230132120070692	10.211830066459203	10.083340389544864	10.117279283413044	10.494688499155338	10.343750262887179
ANAPC5	9.242781785921686	9.248137059075969	9.056329863593287	9.114741102447297	9.13047	9.050092350594321	8.674057405919912	9.099057822909899	8.941974818891678	8.88231	9.399999326100918	9.273976893671383	9.440874451192439	9.499731684385635	9.409743164151164	9.480151647944863	9.326050231093207	9.554956296380524	9.259558476458308	9.411305197297825
ANAPC7	10.390487886352979	10.48299116099632	10.359142225117207	10.520187252584837	10.668724502781016	10.553081581232519	10.377724837073986	10.382935240076401	10.60831272843451	10.484433954250436	11.15677209184925	10.77052792595069	11.052496017539253	10.990248038449257	11.04202157124591	10.821226143639118	10.861820011337338	10.636955657502817	10.785483208248776	10.987483103175439
ANG	6.022346707666986	6.346735045672625	6.643989547800286	6.090352170457183	6.544647613940135	7.288825340220295	6.853722261031427	7.012741468682594	7.182225972244663	6.925190652337417	6.362905578799258	6.067744596665576	4.239914806346022	6.345904463601066	6.268670184109943	7.989972508435858	6.908016099340542	6.377276570851615	6.903715358174779	6.752972785041951
ANGEL1	9.15199	8.467176798009664	9.314771570385565	9.387901540933802	8.698858322540753	8.90744	8.030073930821771	9.127345282097615	9.205791206459923	8.836669169054396	9.097513859911519	8.950404774654945	9.395545760519397	9.187081324534752	9.30623	8.839682678073103	8.407964961799104	9.265970894408891	8.721788948780748	8.527600915599496
ANGEL2	10.509622867797358	10.0777	10.519014521463557	10.593785984660535	10.10632311913576	10.00406803674011	9.895443127584093	10.556773307804894	10.001709964557966	9.969154359644563	10.636372981211135	10.493103180939942	11.204272816630498	10.589009145734215	10.29606036610831	10.37460672804179	10.153474626100008	10.711691840588015	10.504548843110896	10.036086073605471
ANGPT1	6.462286177347534	9.176763656386099	7.136318618149212	7.130546380827042	7.768281635580531	10.006079823901118	11.928926482222435	10.897259612153157	9.360268858047048	10.557857881533812	6.011781820124216	7.764189710071346	7.185306068110121	5.2511902241793935	7.472902213033743	9.075689952077626	11.001539821709637	9.551918005889634	7.845872465697617	11.202618288546093
ANGPT2	5.4342971536843665	6.6381774203792014	5.428253783247286	3.4332290232609255	5.421395424351883	5.769973839377773	6.085036434883899	6.427865080709567	3.846761322082603	5.08047	4.2088377789218825	5.19861	4.858543769768618	4.204500273522044	3.8759863540079302	5.888004399626365	6.216571801714729	6.683569011901687	4.156137454561103	5.144519581724484
ANGPT4	11.482929221883257	11.577814855471445	11.575824554698377	10.919760648956503	10.490389640520673	10.676509403964577	9.473591478520481	11.575581190949448	11.361107296581716	9.30056	10.591774596726879	10.243085785174099	10.3394	8.84184	7.515484665180311	9.794475356599756	9.79749	10.353626665139219	11.506715274280275	6.748756098762455
ANGPTL1	3.8656805138848656	5.1987377428366415	4.621416479776661	4.305003885075415	4.912906938863649	4.242908886017803	4.213864397283958	4.352144644924833	3.4332290232609255	4.16402	4.477855934696447	3.916581055485443	3.4332290232609255	4.295888697292309	4.382485942056617	3.4332290232609255	4.319865007771755	4.333111079068667	3.4332290232609255	4.429443766065552
ANGPTL2	13.862695021418105	14.163591898371815	14.102047906194342	13.288906494836718	13.915150877014376	13.936646052340839	14.527906279022098	14.533100755977813	13.373740546434886	13.958737406730185	14.081054983249583	14.484264914429868	14.713963622696426	13.368661762848344	13.428519299685693	14.064409021148156	14.695259306790595	14.809214342403305	13.964005654639136	14.221560448811045
ANGPTL3	3.4332290232609255	3.4332290232609255	3.4332290232609255	3.4332290232609255	3.4332290232609255	3.4332290232609255	3.4332290232609255	3.4332290232609255	3.4332290232609255	3.4332290232609255	3.4332290232609255	3.4332290232609255	3.4332290232609255	3.4332290232609255	3.4332290232609255	3.4332290232609255	3.4332290232609255	3.4332290232609255	3.4332290232609255	3.9063278764823024
ANGPTL4	12.873950087034096	13.494835850910215	13.107333597745436	12.774976424534032	12.896710392790784	13.237156439123675	13.744556615218098	13.706671657810892	13.48856368803596	13.515413929287266	11.706595110375517	13.196166875564646	13.002502542772971	10.923289132437423	11.678016827959077	13.839254670354967	14.13593903744169	13.875307164610735	12.759555706134202	13.407561238897271
ANGPTL5	3.4332290232609255	3.4332290232609255	3.8372535663432026	3.4332290232609255	3.4332290232609255	4.8524082493329415	3.4332290232609255	4.01731	5.192684794287488	5.269289482301971	3.8644501010441603	3.4332290232609255	3.4332290232609255	3.4332290232609255	3.4332290232609255	4.738759487287637	3.4332290232609255	3.4332290232609255	5.080274475144987	3.4332290232609255
ANGPTL6	5.829849669969178	5.137722868335772	6.212420367850285	5.700791944809809	5.654531832286399	5.925910100533047	5.084039892494387	5.903790127140032	5.9993435936280335	6.077798560018609	6.028847601398727	5.693467506980686	7.794206000071625	6.209753653153423	5.780607102942462	6.766828328603316	6.004770822197273	7.364835767624779	7.109352996671915	6.07361
ANGPTL7	3.4332290232609255	3.4332290232609255	3.4332290232609255	4.094445449833352	3.4332290232609255	3.4332290232609255	3.4332290232609255	3.83387	3.4332290232609255	3.4332290232609255	4.090323230801874	3.94111	3.934457163342007	4.689860331457499	4.204218580288555	3.4332290232609255	3.4332290232609255	3.4332290232609255	4.67616	3.4332290232609255
ANGPTL8	3.4332290232609255	3.4332290232609255	3.4332290232609255	3.4332290232609255	3.4332290232609255	3.4332290232609255	3.4332290232609255	3.4332290232609255	3.4332290232609255	3.4332290232609255	3.4332290232609255	3.4332290232609255	3.4332290232609255	3.4332290232609255	3.4332290232609255	3.4332290232609255	3.4332290232609255	3.4332290232609255	3.4332290232609255	3.4332290232609255
ANHX	3.4332290232609255	3.4332290232609255	3.4332290232609255	3.4332290232609255	3.4332290232609255	3.4332290232609255	3.4332290232609255	3.4332290232609255	3.4332290232609255	3.4332290232609255	3.4332290232609255	3.4332290232609255	3.4332290232609255	3.4332290232609255	3.4332290232609255	3.4332290232609255	3.4332290232609255	3.4332290232609255	3.4332290232609255	3.4332290232609255
ANK1	4.536116350697295	4.248653325565078	4.289952150584778	4.0205321007390316	4.031744350300001	4.16143	4.134158463492423	3.4332290232609255	3.9698879996246275	3.9752870979846837	4.453601142628062	4.255499483150627	3.4332290232609255	3.4332290232609255	4.030791580789943	4.336476638654745	4.18939	4.058121026064793	3.9243440302470276	4.062683034683853
ANK2	8.935034904687297	9.28066	9.383352850694207	8.794703499928161	8.119280681763085	10.123492301288143	10.087248624437914	9.581785648195888	7.408524276587314	8.761577480253315	7.977430116374993	7.721172686235074	8.030197730672326	8.568757439021324	7.705377689559721	8.536695398900914	8.542173027445093	7.5954254025927135	8.208218208521568	7.974350052974859
ANK3	7.965831688227456	9.850800853059573	8.506630358267806	6.219915913440827	9.18083	10.439156408234687	11.017583379186208	11.43290514865163	8.516122208760608	10.681260808693574	5.845732844733648	6.429430669085177	5.756450665188706	5.836506048125079	5.811235048516738	6.430841884973772	7.611392544453882	5.972015128785516	6.009003329415238	7.406396164749402
ANKAR	8.513909744876708	8.21549	8.904692558698924	8.350582058617718	7.965694057860718	8.433410250656994	8.17123	8.77106	8.252813767223993	8.202896946774619	8.575952925934025	8.568213356865199	8.586323284925244	8.83463	8.562430314011566	8.68618	8.21099	8.711276276938563	8.970393763533167	8.441179541357252
ANKDD1A	3.4332290232609255	3.4332290232609255	3.4332290232609255	3.9744037822397815	3.4332290232609255	3.4332290232609255	3.4332290232609255	3.4332290232609255	3.4332290232609255	3.4332290232609255	3.901086715662798	3.4332290232609255	4.2945186796175605	3.8891144468018113	3.4332290232609255	3.9206692086240604	4.550429017997153	3.4332290232609255	3.4332290232609255	3.906207361257797
ANKDD1B	4.151981902468163	4.26257	3.4332290232609255	4.094562178663189	4.645586681458925	3.4332290232609255	3.4332290232609255	3.4332290232609255	3.4332290232609255	3.8476160089058054	3.9011196366818375	4.14241	3.4332290232609255	4.331346196245449	4.202096361728711	3.4332290232609255	3.4332290232609255	3.901552226921681	3.951569612999672	3.9034617835392784
ANKEF1	6.954575863411394	6.455042323569099	7.3339243687587246	5.683983460439624	6.958287461777776	6.677904442006644	6.823438890534992	6.984239424681546	6.488286642881793	6.992939219862855	6.028645189490696	4.8376762186264495	5.669140772545487	6.132527995075448	5.322775981522273	6.255778425855863	6.607472373093107	6.187719764988352	5.237325298621381	6.690729510680313
ANKFN1	5.455933643617742	4.929923057312088	5.152849581553608	4.682107478221724	5.172987054908774	4.954642052978411	3.876716940915681	4.888878382468316	4.248687249749936	4.9329777473355385	5.293156693175706	5.090521072102802	6.209275675681932	4.934233199615253	5.743438693106456	4.76911	4.626889970756007	5.989875838250162	4.84444	4.6416395478509695
ANKFY1	11.803989721878557	12.037320280337807	11.705945432915483	11.657883005818928	11.647020546153202	11.988532777901526	12.075189510710928	12.020443954344318	11.839215948887881	11.790507429768033	11.985003389985627	11.980183434425998	11.932475675818841	12.023214930903212	11.914267641442828	11.750116304849875	11.85534261518925	11.916457718267258	12.190673570766743	11.669115191617168
ANKH	12.223444368651712	11.769060409921748	12.95192427187707	12.816217225703621	12.004016750257364	8.622828606114611	7.934803283585577	9.726596754521298	10.603651099794185	9.488501832641907	12.362544155206184	12.75106596506872	12.090780212068903	12.75246029435872	12.45962250032636	9.725693031961388	8.598547908401104	10.712078009539866	11.060711205836439	9.644387800088461
ANKHD1	11.680495009915921	11.573619353303924	11.713744185754292	11.466756882758272	11.536612515574724	11.569307134335178	11.530460583818893	11.934434556402701	11.541135054589983	11.528946552263818	11.483129854845789	11.412062938357852	11.844406154505323	11.431150393173267	11.323670005811694	11.31059694616716	11.357097442967124	11.68145634991103	11.458525234289434	11.092692827128245
ANKIB1	11.067733004341786	11.1444	11.199757872775113	11.370204008925977	10.856489141614848	10.808947022107292	10.916836664889077	11.096210870837982	10.913417238335652	10.710575056038815	11.443481262651733	11.275481214023003	11.430806755191798	11.30311552407402	11.340817008402542	10.886133150182351	11.029943859963016	11.252374303038064	11.341532710408169	10.802965113276512
ANKK1	3.4332290232609255	3.4332290232609255	3.4332290232609255	3.4332290232609255	3.4332290232609255	3.4332290232609255	3.4332290232609255	3.4332290232609255	3.4332290232609255	3.4332290232609255	3.4332290232609255	3.4332290232609255	3.4332290232609255	3.4332290232609255	3.4332290232609255	3.4332290232609255	3.4332290232609255	3.4332290232609255	3.4332290232609255	3.4332290232609255
ANKLE2	11.556095859677953	11.578482485018066	11.647081927005425	11.329506740187243	11.659552992857272	11.630555557252718	11.682227416627477	11.762472226048345	11.367955587074889	11.490963844277145	11.373346801971909	11.450913116607708	11.70018189570931	11.302822621079612	11.465625055984559	11.298333195489795	11.431165258407647	11.700625792660052	11.342903938093869	11.434820447455394
ANKMY1	4.489559579452565	4.722748283608055	4.414822920051217	3.954371509063418	4.321737691025862	5.174213742558547	5.499803605903509	4.702443771983873	5.26717	5.076151953919045	5.036563171829402	5.774305804936236	4.520375810127366	4.779240350215139	5.514340403737069	4.758095313834861	4.70943	4.251376505096258	4.211968993954364	4.298633073582818
ANKMY2	10.930567578514081	11.247626684515108	11.054028035430802	11.097575789910776	11.293805753088053	11.289040976571457	11.426680281476887	11.24467143742903	11.348187820884887	11.172724585778058	11.202605052180681	10.804797199640001	10.808687720159453	10.944403888535595	11.049289819206226	11.479277873932746	11.677747687002187	10.949388717233557	10.827741434404238	11.269126502324879
ANKRA2	9.778141968404649	9.8056	10.197634027715766	9.874831259753275	10.102259397511535	9.83325	10.038957197266443	9.992959072861368	10.285569415721595	10.194435998401882	10.109348198416177	10.19991147692002	9.8857	10.00144193391798	10.147732967198749	10.238461567660528	10.144264975100725	10.287464904228868	10.073081208355147	10.2185
ANKRD1	9.92041	8.768782076907076	8.76857	10.081543806400225	9.850577500182874	8.458379048105654	5.898741058275548	8.681048407774284	8.453949401410956	8.792010631626498	9.797654378580072	10.722263295872857	8.34654	9.771681117765743	10.514269856482064	8.963721885638789	9.989	9.167461658866065	7.22856	10.008977229055846
ANKRD10	10.838291174373751	10.838197801592221	10.945997473896167	10.76553960862161	10.920932782580017	11.055776305476096	11.363869458017135	11.51335044345876	11.245176896634296	11.15383733456295	10.966324336771075	10.805789170525726	10.783214248089308	10.390680567542823	10.482129890026277	10.919844644397564	10.79571185763516	11.16090712636598	11.3087	10.871762790413415
ANKRD11	13.580613951806386	13.079947008201975	13.262416679763621	13.195176676146268	12.816657360952538	12.843873843319196	12.913577872695258	13.154967822238222	12.750656250394968	12.842016505694357	12.499	12.482399233056867	12.772558264516437	12.75330979316753	12.47908727784715	12.121374838906332	12.007583054792171	12.55713913928623	12.578108270416077	11.834638463647588
ANKRD12	11.291335966415469	11.094195901157876	10.931931544829757	11.193763924309431	10.995149943291231	10.71036173091762	11.419193462386708	11.375697480622991	11.533549784903391	11.38838608794531	10.289580238394294	10.334203378831322	10.293772046935736	9.968798108554775	10.216198966187854	10.423110936011755	10.265191451984393	10.491432176920666	10.545164976262958	10.432442491222963
ANKRD13A	12.198280718474026	11.94071455644185	12.175205332136724	12.132954614918631	11.888444734027333	11.365130801510686	10.885737908634633	11.782116991046788	11.435648078087628	11.244934224846823	11.892384786013961	12.294830733153558	11.971546545404363	12.074959803558317	12.099347049090062	11.481999461117379	11.509729048420432	11.82157082005192	11.788490767597358	11.199766403914316
ANKRD13B	9.389010022909568	8.937368628344341	9.330067419479295	9.510484424948594	8.870764536977696	8.757341001100425	8.309255412429778	9.007275567877361	8.135005098078402	8.411207199601705	9.431539793748476	9.518211719775854	9.690746475098743	9.434241779073238	9.229660133638374	9.090673746827791	8.618891312220105	9.180303971944978	8.998239173371012	8.703421013230782
ANKRD13C	11.302197353020922	11.487837548842649	11.713620307220381	11.566988814230436	11.708551157376887	11.55708804628977	12.009240819098029	11.593779003474598	11.517620855446559	11.461890410620951	11.636996614893711	11.593682743326436	11.522273680576495	11.351350343207127	11.480244789893648	11.686262172377267	11.66688710715843	11.491955950767187	11.405293441553148	11.59652145878511
ANKRD13D	9.220438046916101	8.905190324451912	8.744851619228598	9.139440199637226	8.516118080771154	8.89722	8.915802599046545	9.042852661231409	8.874022440594937	8.839907927851273	9.018574916427768	9.114652309704592	8.927804592246696	9.091950491982384	9.081458592703115	8.980384320564877	8.870112161670916	9.106757383783657	8.89346	8.785193879064153
ANKRD16	8.803562040364854	8.587458102924773	9.271456664653053	8.764827187227246	8.381752630987789	8.992946256828642	8.960933125192273	9.301102471942917	9.103327598817842	9.189176565415506	8.632276057154684	8.932288766483524	8.730617176229677	8.74384	8.383319145728656	8.857868001276087	8.937693410105013	9.15129	8.976551403799872	8.789021487289995
ANKRD17	11.741783327829065	11.887796357255711	11.724885765549802	11.596534600708049	11.78699932593849	12.146897583724336	12.125494117873869	12.219085342797484	11.966302993536726	11.838481595050927	11.766800101622136	11.600679445638102	11.772533424183504	11.523812213516496	11.682480737462898	11.577477981456052	11.93067929475111	11.877574094582577	11.990003832716237	11.599738619048086
ANKRD2	6.418653457278632	5.8667	5.960234836838431	6.285619890643779	5.806096052545292	5.513990819036225	5.84085	6.565038994005168	6.18199	6.413121300909234	5.679531139201864	6.026217536377299	5.6635540302925484	5.259568073828865	5.699525204528519	5.377978660928222	5.625410185698377	5.6593247645319185	4.910854927549533	4.9917008841055095
ANKRD22	3.4332290232609255	3.8080504012310596	3.4332290232609255	3.4332290232609255	3.4332290232609255	4.308139855536387	5.473732274320216	5.3151067239342495	4.136691396297283	4.258102937856658	3.4332290232609255	3.4332290232609255	3.4332290232609255	3.4332290232609255	3.4332290232609255	3.4332290232609255	4.215154600588656	3.4332290232609255	3.4332290232609255	3.4332290232609255
ANKRD23	6.396549509365505	6.08778	6.200914690385784	5.916877526592666	6.628478106804661	6.599408894851245	6.36716	6.572032831977002	6.485989899950655	6.572164738865306	6.0943894597292125	6.266793935046322	6.1953238606747245	6.318862503729606	5.903041939674299	6.077675722231278	6.505802562672971	6.573152825842862	6.174339202100543	6.003147243514682
ANKRD24	4.36108	4.083225344011221	5.045611473984845	4.580845582123497	4.1204129156693154	3.8339484232343235	3.4332290232609255	4.400363006350166	3.8433203425803106	3.848063179119675	3.4332290232609255	3.4332290232609255	3.96795	4.049731411253361	4.2403210608600075	3.4332290232609255	3.4332290232609255	4.39426	3.97527	4.1275425327357125
ANKRD27	11.421764116779793	11.02083272286212	11.166093240433598	10.963974777046285	10.742824255105155	11.196989380677175	10.718259114314604	10.983225465278881	10.686722566068413	10.601465988498262	11.375882935367937	11.166889980385855	11.248440940893015	11.354938962710463	11.066238950185667	10.991038670131848	10.637850112112668	10.80652679870141	11.085740649784372	10.613346335314072
ANKRD28	11.781072696421502	11.738637888381001	12.13460894825554	11.056306366744042	11.891760257119047	10.734736709330594	10.340313011212931	11.505215584814797	10.797825851709831	10.745676078812643	11.383677808180023	11.317657290849798	11.247910520276983	10.647402361930531	10.753489563070996	11.16433598641273	11.181568107520304	11.457435223485353	11.058816107635542	10.882166755608125
ANKRD29	4.812308563550223	4.676375928528651	5.015245737517904	6.57671	4.331119001145524	4.715844835471535	4.7997902032599296	5.800639234408754	4.324226041296103	4.575029408399752	5.433190665668723	5.4059259571431975	5.26344	5.536936323446134	6.167811139074213	4.727149498516844	4.4734	4.347758874783856	6.431977865391271	4.108566211663399
ANKRD31	4.157128574163254	3.808772515789717	3.4332290232609255	3.4332290232609255	4.082142869343696	4.383470645269241	4.7807410274045035	3.4332290232609255	4.143070466919738	4.5791	3.4332290232609255	3.4332290232609255	3.4332290232609255	3.4332290232609255	3.4332290232609255	3.918579662306401	3.888226600957577	3.4332290232609255	3.4332290232609255	4.35207
ANKRD33	5.5142247677831095	5.672291194463808	4.5572661301797375	4.683033548851853	5.672969696491821	7.763817715452683	9.037048682977948	6.808136234985215	4.548915747126213	7.41431	4.326599167462536	5.360041068796254	4.6430073127523395	4.826791370160706	6.1278680858256935	5.660624934395208	7.868948656149814	5.2811893198230395	4.8312606070618385	7.259217085824905
ANKRD33B	3.848834235857695	4.407088834721853	3.9857113529886155	3.9737153961815057	3.4332290232609255	6.806028746226926	7.410390781712816	7.159173632871477	5.547964729803409	5.894969175511051	3.4332290232609255	4.302350922461572	3.4332290232609255	3.8903723465792317	4.207658565198853	5.10516	5.246425923415463	3.90574	6.064373128151859	5.605071416122944
ANKRD34A	4.933733379557259	4.809699591983573	4.9756176619291645	4.918539307469582	4.936902024819834	4.256783848595642	4.328055040109771	4.394807014340799	4.130601632134419	4.493508784453601	5.258965957398701	6.030186342612862	5.608950358365875	6.2082094757198325	6.1370930977594895	5.7925461864281855	5.17222	5.4300059872522715	5.216930324015119	5.801958029227808
ANKRD34B	5.49158	4.480829323670429	5.105269715809123	5.474687612353335	5.046422619172625	4.897425800097627	4.054698941674938	4.175588850457173	3.84193	4.147251277208283	5.3674569560418774	5.609684333668478	4.705317689734286	4.589467700507208	5.528437408086491	4.340256887791186	4.440012171521254	4.700756910600879	4.652894372411424	4.060433419224241
ANKRD34C	3.4332290232609255	3.4332290232609255	3.4332290232609255	3.4332290232609255	3.4332290232609255	3.4332290232609255	3.4332290232609255	3.4332290232609255	3.4332290232609255	3.4332290232609255	3.4332290232609255	3.4332290232609255	3.4332290232609255	3.4332290232609255	3.4332290232609255	3.4332290232609255	3.4332290232609255	3.4332290232609255	3.4332290232609255	3.4332290232609255
ANKRD35	4.509463536597848	4.90626	4.579533781976228	5.023571248096826	4.464419311787074	5.022039432977621	4.770073574475798	5.334174008254531	5.269474393433079	4.865609705105426	4.6513286669847504	4.901738905106982	4.539892535270503	4.952446827354633	5.039337900133051	4.119657157958078	4.637868728237908	5.163815375498292	4.67894	4.1012169434369445
ANKRD37	9.387651455998574	9.398735114847765	9.383898141279287	8.758864259792794	9.525577937212674	6.910791230567267	5.917545494629331	8.58608	6.765699627081307	7.247844688450635	8.591878608233001	8.959216274095544	8.648299422066756	8.192276209184975	7.601575415321424	8.309627762435788	7.687676611804673	8.613511423165354	7.301552909455933	6.555964760229118
ANKRD39	10.05368866840105	10.193309574804326	10.225661833654705	10.252178428088483	10.168128775580657	10.219452581014579	10.32940001562003	10.219152048636778	10.319096986066365	10.1006	10.4609	10.244010090436568	10.225203925227756	10.388409097611275	10.348241100263904	10.562566609234263	10.349360726388607	10.322615401702743	10.309522126308915	10.471028802708478
ANKRD40	11.260868483994944	11.163464698782155	11.182804034788065	11.27064957772981	10.92764428998784	11.076888056928642	11.1549	11.165930145621031	10.8982	11.037103361048633	11.374270660186019	11.33396619061269	11.189987170560313	11.474281561843632	11.441974740143639	11.08990736609703	10.942872319253512	11.061222066565044	11.049097073059333	10.821179679856026
ANKRD42	8.442136600332391	8.569153456032174	8.566265043522725	8.591952204549411	8.754016375134778	9.578005801085657	9.423094036136138	9.141479817381418	9.499496744719147	9.625609612650146	8.279364265307168	8.180089784156822	8.8791	8.30448	8.106099987875298	9.290359483748832	8.758324591529167	9.167480356197188	9.368265594657256	9.280020962931072
ANKRD44	7.90024	8.055060040805122	8.173199688531357	8.359105290050715	8.042980154834535	8.02504	7.518095769976544	8.04418	8.075614272925476	7.6821382673439516	8.709167538516233	8.917275845511432	8.363236405249365	7.601473110276555	8.326151004329176	8.122407832528163	8.178236977068535	8.440300608684128	8.02468	8.315489149797685
ANKRD45	7.923101170554223	8.061051968510116	8.183468570999025	8.708075373963883	7.994092445573552	8.14302	6.428106381297029	8.402752490017075	7.706997320118201	8.192947806900394	8.150537723671492	8.605643616487505	8.118499384250866	7.874706460974636	7.94277	7.9039669975081095	8.130308368101351	8.624820746351977	8.534941106565746	7.830184847990594
ANKRD46	9.534079264500129	9.49532	9.54601	9.508615086067984	9.223934881397275	9.283183391992072	9.246815662802915	9.595866665053627	9.462157968149041	9.189598022240556	9.909767911376392	9.838347021978223	9.890242668199301	10.25252918001694	9.898108955469493	9.691751554916921	9.520974502111738	9.716052088968539	10.178320278986378	9.524113330922411
ANKRD49	7.967548614954942	7.9275750572723265	7.815716786988783	7.735104658083312	8.107474256580677	8.267758127855185	8.503306430630575	8.219949466935192	8.241013488374046	8.32077	8.479210508598966	8.349232868366379	8.147757766858723	8.13431	8.164820875283862	8.035769049720907	8.527276090508328	8.451326515644002	8.23973	8.269867906625269
ANKRD50	10.855424881034896	10.699485332026557	10.545181881755594	10.649067423161696	10.286283441243032	10.406693585756104	10.73046218272611	10.938550628634916	10.303383589665339	10.366403013161282	10.691968730751116	10.638604324234654	10.286050858048002	10.300590690870138	10.159893220804506	10.287214088719153	10.442247091073321	10.579018199115678	10.312283950429768	10.248107223362124
ANKRD52	10.762718800897886	10.882448805054738	10.635607293024822	10.291235756925856	10.893843298374083	11.97096474905164	11.782078152530902	11.69391666509676	11.22440967265255	11.570072602193274	10.251869755464707	10.384075171823048	10.392177404052154	10.537341038810785	10.328606858162635	10.98450861278354	11.213282918585769	11.074548963412088	11.33344158781544	11.076202635166268
ANKRD53	3.4332290232609255	4.068692287512693	3.979059921868173	4.08589	3.4332290232609255	3.4332290232609255	3.4332290232609255	3.4332290232609255	3.4332290232609255	3.4332290232609255	4.742938580117169	5.333932985841113	5.6094960597949886	5.214606809028963	5.23338	5.094904838502498	5.379485915428391	4.799659038168871	4.93685	4.877723337203404
ANKRD54	10.666993327079252	10.613754156681772	10.36021017412084	10.55528772667573	10.6299	10.825140498512773	11.044772907178753	10.588303685125389	10.82337571036071	10.858029168215948	10.528599390115126	10.509022413380025	10.394035747419064	10.580906292336117	10.601268620712998	11.16607611274928	10.968102511380394	10.761372786924637	10.697316155940772	11.174702573332551
ANKRD55	5.275563630877393	5.233684923063754	5.434757156477672	5.107028792614727	4.690833826892076	4.3869242710413845	4.4910674827641435	3.998745341518856	4.13732	4.432980931181488	5.629259111184395	5.473741355567178	4.527825995068389	5.292020087055647	6.198794727144289	4.688962024623643	4.455086834937734	4.46759	5.471604486923633	4.6499471499502825
ANKRD6	4.305786635497574	4.133661921422232	5.157248915356334	4.944017647773317	3.4332290232609255	4.336859053876969	3.4332290232609255	4.355247770402035	4.931001214497795	4.301172992008266	4.698686199852503	4.954859820529498	4.542255849084364	4.169089111697314	4.658871150417581	4.622204514472202	4.186975963917899	4.566829611563494	4.605535330584329	3.4332290232609255
ANKRD60	3.4332290232609255	3.4332290232609255	3.4332290232609255	3.4332290232609255	3.4332290232609255	3.4332290232609255	3.4332290232609255	3.4332290232609255	3.4332290232609255	3.4332290232609255	3.4332290232609255	3.4332290232609255	3.4332290232609255	3.4332290232609255	3.4332290232609255	3.4332290232609255	3.4332290232609255	3.4332290232609255	3.4332290232609255	3.4332290232609255
ANKRD61	4.4446670889038025	4.081656069826878	3.99031	4.098289654081905	3.4332290232609255	3.9928474864245627	3.4332290232609255	4.128451825587925	4.0131539043919044	3.8507674679949657	4.5375816445867745	4.638768399364513	4.713611191073147	5.2423210942922935	4.971675343930742	4.843709998305849	4.630821376027026	4.643962389522186	4.928337138853117	4.646138873665493
ANKRD63	4.8139968086373965	5.236088250467575	5.4307834039743375	5.525076201249088	4.772263841079522	4.3000572721505845	4.043907202758087	3.4332290232609255	4.5470782093277275	3.8409633788227464	4.388469213137294	5.0458942697829565	4.153233309665301	4.90407	5.448281907976457	4.2649442564083175	4.4664215821948945	4.364752611415659	3.9570544355508654	4.250383916603444
ANKRD65	4.228371133669588	4.145265753593292	3.9643857806068152	4.165280583347908	3.4332290232609255	3.8394094114087314	3.4332290232609255	4.192722301386259	3.4332290232609255	3.4332290232609255	4.14528	3.4332290232609255	3.4332290232609255	4.206169622091817	4.0917892803529705	4.097294361465065	4.222380551483669	4.59532	3.974260266294413	4.1241102125234645
ANKRD66	3.4332290232609255	4.188304364454334	3.8318432645037253	4.103197530323269	3.4332290232609255	3.4332290232609255	4.061587161545581	4.331303322374002	3.4332290232609255	3.8534719943376574	4.6108407929787445	4.294101263230036	4.410074811342244	4.3261830653876086	4.584392512073221	4.268962759062617	4.543488452295046	4.359574054594834	4.6677012069407215	3.9016261487535884
ANKRD7	3.4332290232609255	3.4332290232609255	3.4332290232609255	3.4332290232609255	3.4332290232609255	3.4332290232609255	3.4332290232609255	3.4332290232609255	3.4332290232609255	3.4332290232609255	3.4332290232609255	3.4332290232609255	3.4332290232609255	3.4332290232609255	3.4332290232609255	3.4332290232609255	3.4332290232609255	3.4332290232609255	3.4332290232609255	3.4332290232609255
ANKRD9	7.858460506583467	7.946331373675624	7.468454368201189	8.032544595942563	8.366544745591762	7.8145096275874435	7.493874237484461	7.620826845121888	7.751437883428959	7.842202401717422	7.478080738362036	8.248531590534762	7.430432661074944	8.669571969549617	8.584927557714186	7.7109989723482615	7.67872	7.381637892662266	7.799360335732436	8.539380612436059
ANKS1A	11.218127449463054	11.006705362726956	11.740153193244277	11.675073734331301	11.511712266315442	10.790030005892524	10.681952200424755	11.314074928209086	10.917399433189868	10.92462460809502	11.22213394835634	11.321972370356045	11.565171264452031	11.359278071924699	11.198530634619598	10.735856052551602	10.48186622820249	11.357844097021287	10.912404121971091	10.500039808830165
ANKS1B	6.608531964354776	8.084873164180912	6.285717763422389	6.019125728734144	8.513237506432672	7.903387487980134	10.18409614436728	6.099789706776766	6.296571171609706	8.889860437339497	5.843287801516792	6.337473860548183	6.447394735781332	4.387620636827204	5.228260920725265	6.618884730079511	9.46659	6.900440739586243	4.517598463706367	9.638282800228735
ANKS3	10.277533664488903	9.498626318765794	9.796773363869866	10.05592390102973	9.676078170675371	10.017737441326734	9.447583965557381	9.746106637587886	10.024334051268335	9.940675002924706	9.882783814107862	9.950815690778173	9.959702940169898	10.20598353438789	9.93833	9.746402191339726	9.625315765874824	9.940338156931174	9.703	9.744167093386311
ANKS4B	3.4332290232609255	4.426709572636209	4.3952661118344825	3.8220801605975034	4.48391	4.317214805877747	4.314928966023352	4.7925094861435635	4.699764570837684	4.835781180689145	3.8842053612199563	4.2859715463468895	3.4332290232609255	4.3184800746065966	3.4332290232609255	4.390016289002394	4.222906081945316	4.088975276799391	4.153943797379831	3.8989156730631485
ANKS6	11.177210497092126	11.27379618058401	11.23844060285778	11.422731094427801	11.237711870479604	11.186475722883438	10.976761122101532	11.086959564482378	10.95796881137931	10.966439327054148	10.953576302328594	11.268644141087721	10.911648128219559	11.442052727845832	11.349108011691463	10.611448117315163	10.736269340629937	11.101154446375396	11.052824428075631	10.884028654619001
ANKUB1	5.445930846046985	5.8564260634141165	5.1157372107647605	5.623715131594759	4.882005358738278	5.656878752475364	5.840916694355589	5.484742750583277	5.476618079678454	6.000670525715142	5.760800140417079	5.615995175229226	5.904793734168396	5.566738743523593	5.090727943420168	5.159325369382456	5.526210545732912	5.600506764090826	6.330295971600729	5.39182
ANKZF1	10.34129350996627	9.998530727594067	9.978605235455262	9.872371880465671	9.924491066757081	10.265370416724993	10.302648475642515	9.995545586618336	9.736773065159554	10.227316049805214	9.894611781000032	10.338902488335453	9.996965366763567	9.816218799689786	9.898929114444789	10.003799276606452	9.78441	10.089357489393585	10.070661128907565	9.86611
ANLN	10.482800248321462	11.599719861829582	9.874541208506233	9.899988166615495	12.022298112941149	10.323419053035174	9.524899164190286	9.033969198548828	8.506760820660718	9.720352615470249	10.447189776876508	9.591727887970341	7.163545513591362	11.656632318925556	11.994099768525881	10.227413728967033	10.776442375825269	8.358660689840386	11.357033926525949	11.902411892245532
ANO1	7.942905054429776	6.873769965838123	6.752261444910336	6.2726235596089195	8.040607218403636	4.701639764523828	3.4332290232609255	3.9971413188029064	4.417943723230751	4.813462891408473	7.251407175037325	5.719895162635408	4.543387543024227	8.975197071958913	9.302070099993573	6.216510055745774	3.90146	4.730000924084382	5.826525378635392	5.8570853176681466
ANO10	10.666783525473177	10.539875149069914	10.689325587464092	10.933773146583011	10.494659430492458	10.447869049477221	10.115415009868999	10.304925007793011	10.450553619976672	10.204963235487972	10.582973390146002	10.716811372072005	10.325083361967442	10.910098584916819	11.064450088945984	10.310932029825562	10.456713782043105	10.266984780156276	10.266432826120404	10.358974775322219
ANO2	3.8490627132196766	3.80508	3.4332290232609255	4.191667839082521	3.804134455725384	3.4332290232609255	3.4332290232609255	3.4332290232609255	3.4332290232609255	3.4332290232609255	3.4332290232609255	3.4332290232609255	3.4332290232609255	3.4332290232609255	3.4332290232609255	3.921565760381737	3.4332290232609255	3.4332290232609255	4.327733155862064	3.4332290232609255
ANO3	4.26878	4.430171796450021	4.715081854083072	6.132735876069891	4.271472051792973	3.996949381533451	3.4332290232609255	4.414922089102033	3.8618222894006093	4.047721405891485	4.0518675452868695	4.120084579800102	3.9337085319555554	5.900685604692524	5.443170434742067	4.484083466042676	4.094564400329477	3.4332290232609255	4.960280396027922	4.47722
ANO4	4.409216028835951	4.034085334335675	4.352720953818993	4.578152228896686	4.732836010367949	5.090369025019953	4.520794143084272	4.61375	4.387499731311959	5.13098	4.775301960509396	4.111777670938612	4.7538034652490415	3.4332290232609255	3.4332290232609255	5.692688068031112	4.688505023729957	4.60014	4.420013159459268	4.4190883326946135
ANO5	9.400902184696877	8.331677585316914	9.325930412170232	10.296508518241465	8.796326221302735	8.207971721442098	6.955242698186018	8.76849	9.795595352610302	8.611662108458386	9.866232935622698	10.395210688077798	9.528117942194097	10.21195119525091	10.55233233564947	9.206013003312135	9.219955171331291	9.467642691358774	9.553846801187259	9.780213274204492
ANO6	13.413608914900266	13.751510248848334	13.330990784089025	13.475180523665845	13.616402730147772	13.207617022621301	13.233140009312892	13.151254903852694	12.672756145263651	12.78504843617882	13.824702117089968	13.78232523875668	13.119056552247619	13.963	14.199857894666648	13.552979397421936	13.737955194766116	13.460608127861834	13.685087427352077	13.569002218160378
ANO7	9.260852097030863	8.84294	9.249327488131716	9.237441082151065	9.121824486099428	8.176923855564045	7.821672850786657	8.307904249324478	8.630214355714608	7.829571531733882	9.45413	9.889773916175763	9.1908	9.63232	9.442981231575112	8.934583950732124	8.770117248230788	8.944352318647349	8.962529512451928	8.463835975684965
ANO8	11.322300179716496	10.59151897168721	11.490098392500764	11.11108290238077	10.772737874619015	10.358808933490288	10.148821912059226	11.05173256973423	10.286902181346253	10.645798303712228	10.688576310449987	11.05442206321764	11.02510358425751	11.01840530062694	10.927790253154864	10.40357881957995	9.942444595918447	10.75400856095716	10.440728916178688	10.05473273907152
ANO9	3.4332290232609255	3.4332290232609255	3.4332290232609255	3.4332290232609255	3.4332290232609255	3.4332290232609255	3.4332290232609255	3.4332290232609255	3.4332290232609255	3.4332290232609255	3.4332290232609255	3.4332290232609255	3.4332290232609255	3.4332290232609255	3.4332290232609255	3.9210983072361274	3.4332290232609255	3.4332290232609255	3.4332290232609255	3.4332290232609255
ANOS1	5.474249640111882	4.360623242417029	6.100639669380707	5.299309563876997	6.828433229010539	7.736019056277067	7.6171218688413935	8.072586999469463	7.860294196391501	8.704925788669842	7.896855308181456	6.590473700634206	9.199547396960806	8.5166	7.962134161771575	9.609949318851783	8.765969362105473	11.341437230633863	11.801701664122726	9.995786405880757
ANP32A	11.863052391142636	11.768714279605552	11.910193112517923	11.787075447652418	11.599747967049927	11.084394054874355	10.737171218843717	11.24689226547794	11.245341626912712	11.021420639533767	11.273185983720737	10.968704243869139	11.20604445549117	11.21020892486478	11.142560564275456	10.848268024703692	10.676624944081242	10.869588313962836	10.710685293802387	10.408883858971189
ANP32B	12.654094381304581	12.747288415810882	12.589326269722937	12.681877260679599	12.700898787109226	12.122967464922594	12.329347553999948	12.101980814364742	11.75042735748706	12.342605603823538	12.264255502637385	12.148996096405218	12.202019948752708	12.33916165502452	12.265918014323866	11.580793494920353	11.727085966752442	11.50875142678627	11.607191611630496	11.864018222766367
ANP32E	11.236130713735696	11.186722321681074	11.259957130476122	11.392649066457475	11.464268216306813	10.92283428795525	10.71536671986062	11.030349321885298	11.44830794690376	10.954017535053818	11.367711814551546	11.181592173352985	11.280665658060334	11.24666218437836	11.361023379654567	11.053585946573625	11.178200267503188	11.122270965738188	11.001332918576772	11.321133018260356
ANPEP	4.016954554697141	4.252274677711131	4.886231289500696	4.190632882251573	3.9564825925625935	4.380767447424776	5.5177199310316265	5.125396215267197	4.417006641230688	5.008248528593375	3.4332290232609255	4.306294337018208	4.738985954256312	4.442195275439726	5.189793442424329	4.843418478631172	4.092171517338023	4.471511000196705	6.408790317266488	4.660653596547912
ANTXR1	13.62571680126696	13.750934941588913	13.625529933127762	14.02798449424357	13.48860196247728	14.885870976637458	14.864445480885811	14.736016862232187	14.966591546938218	14.422358029400133	14.167962903714535	14.691780240656248	14.203297813993814	14.223131727486562	13.930549027824869	14.385483009274553	14.239969806012523	14.514432206787053	14.634951832963733	13.785775018307188
ANTXR2	11.660453804497068	12.533022225866642	11.856849168367877	11.371317523166253	12.108495641045879	12.744780675473201	13.521108895082062	13.225800943489878	13.38547196553773	12.857063158497835	11.656137735670223	12.226505554126256	11.605832425990187	11.476074703186429	11.37973105653167	12.502500942372313	12.886270815871358	12.358888335948832	12.492616296546675	12.857559802991787
ANXA1	14.592965019164112	14.78739954798829	14.747407861676296	14.875321172674454	14.775942553922992	13.635675077053156	14.125513538303162	13.953575387531291	14.254418002769933	14.168090882080962	14.57152800498769	14.713110569619124	14.529001988803238	15.001643587444416	14.761588949608715	14.086419075487836	14.258438521910948	14.064837643172028	14.220634542876551	14.512977381683056
ANXA10	3.4332290232609255	3.8064762287289726	3.4332290232609255	3.4332290232609255	3.4332290232609255	3.4332290232609255	3.4332290232609255	3.4332290232609255	3.4332290232609255	3.4332290232609255	3.4332290232609255	3.4332290232609255	3.4332290232609255	3.4332290232609255	3.4332290232609255	3.4332290232609255	3.4332290232609255	3.4332290232609255	3.4332290232609255	3.4332290232609255
ANXA11	12.156689117879166	12.386787976553922	12.274703456727577	12.559163608996965	12.256866600417274	11.960606245656718	12.124957828821422	12.228530261167421	12.265892680963074	12.174319190292884	12.181958000633536	12.84339601586787	11.867792864156138	12.3839	12.713359975843517	12.349831772035675	12.282431432227405	12.188463746349212	11.99851358901763	12.363023051592096
ANXA13	4.656288388705447	5.20174	4.898532760003482	5.141181115615959	5.615374066571474	5.856859800470601	4.955618398209554	5.054313370615187	5.718424630520308	5.796464681907339	5.079578233718498	4.967418575959049	5.079451253610892	4.945247015958611	5.347981145993204	6.150721285159447	5.829326154390036	5.303541903776743	5.201804337849808	5.629820261823831
ANXA2	15.94133605108425	16.21401806878209	15.87349359101234	15.579605058496902	16.261180459013325	15.329697533348718	14.55483639897906	15.475553488810771	14.637314696095421	15.116419305498363	16.026920910857623	15.803296392014111	15.742492432166177	15.817182080649813	15.916468355264408	16.107211169614327	15.841170049664699	15.458972271777276	15.771294531036773	15.784734247060353
ANXA2R	3.4332290232609255	3.4332290232609255	3.4332290232609255	3.4332290232609255	3.4332290232609255	3.4332290232609255	3.4332290232609255	3.4332290232609255	3.4332290232609255	3.4332290232609255	3.4332290232609255	3.4332290232609255	3.4332290232609255	3.4332290232609255	3.4332290232609255	3.4332290232609255	3.4332290232609255	3.4332290232609255	3.4332290232609255	3.4332290232609255
ANXA3	7.7902533847175155	7.751117692218189	8.885407338016792	9.692828283437873	8.79807	4.274910120809781	4.205684697135009	4.9994245417494065	6.186123574394245	5.430040312552726	7.929933221491093	8.80882	7.423950622923934	9.376974564510368	9.224772414167633	4.8204415125289914	6.375755319594245	6.022344057487517	5.6061407279604865	6.487126771317252
ANXA4	13.043063952820495	12.786928247325715	13.395696162270783	13.530689320304026	12.882672693043578	12.167491666739641	11.87012577645165	12.307138077171663	12.641205015372647	12.437662860365721	13.524427459299238	13.85620356601065	13.289958157569874	13.166132624215514	13.593221212447947	12.806158490690137	12.765349706392666	12.584954613251838	12.691129573122348	12.757371343604573
ANXA5	14.790973097826969	15.548314094306829	14.746343009843851	14.643643915157964	15.531781900167829	14.528722143927533	14.984621816198715	14.40020828704667	14.38660269887251	14.843434583219791	15.046367503080921	15.032455192263942	14.70299510634876	14.581452871422401	14.945014495305923	14.9059	15.117735522733787	14.497785889018191	14.168496003677745	15.255366151941075
ANXA6	13.155251677286797	13.453628931917462	12.86202804662341	13.733922679328813	13.019782770706062	12.976426747534937	13.52774713602222	12.820224600301671	13.14072669801533	13.159043973735747	13.100795011239729	13.409138988722473	12.817786786754773	13.622239357491365	13.606897260428529	13.30146839118141	13.626834103997606	13.059204902111833	13.41797189776292	13.537898353970848
ANXA7	13.43168738601314	13.58472626066771	13.72047556729967	13.678431250735589	13.759891403831421	13.358629908609895	13.860255259311788	13.577773304640477	13.66151320331432	13.675342941320098	13.822462776299524	13.704436490577914	13.683446497254279	13.717734222199017	13.71128626594426	13.726515722269179	13.632226761112989	13.397647439510399	13.391747363454334	13.817607419539167
ANXA9	5.618287132792498	4.449035966161042	5.861139406397305	5.1651603237661305	5.203045126923324	5.673961730612479	4.356965268900346	5.534979575932461	4.598749525670522	5.34857	4.939663239432284	4.9462977900390745	5.0238135671025574	5.086276125677687	5.0405189405398225	5.567120400703072	5.1143	5.268258876067781	5.10654	4.135872494550315
AOAH	4.27728	4.500931513310212	4.399167364688099	4.298322164784742	3.4332290232609255	6.145132649962948	4.599859535479448	6.9372021801757935	6.280257336452223	5.104739100723921	4.56663	4.159432901358831	4.306508015174901	5.28253	4.529333525288954	4.710317170751567	3.90696	4.678138479912041	6.0316919671546465	4.1098
AOC1	3.8533325843976804	3.963187029885578	3.4332290232609255	3.820273969092307	3.4332290232609255	3.4332290232609255	3.4332290232609255	4.071809978149669	3.4332290232609255	3.4332290232609255	3.4332290232609255	3.4332290232609255	3.4332290232609255	3.4332290232609255	3.8894252595251833	3.4332290232609255	3.4332290232609255	3.9110872456752266	3.9629151286942155	3.4332290232609255
AOC2	5.702776609070294	4.936971330465834	6.219338124256664	5.2582801303831515	5.324295453057664	5.9555216770099975	5.800728911702961	6.644240790606984	5.574285337325988	6.0999937813860665	5.677616301227785	5.496733717676305	5.911489348425751	5.105492613681486	5.337098652220692	5.341042728964715	5.848008985730825	6.211999446470769	5.644219071961747	5.358071658742467
AOC3	4.025677723752977	4.424057562126783	4.25144	4.201907395364154	4.683420458614337	4.535749942255109	4.1775501679440294	4.678722470928808	3.9104991014479977	4.6443780237771906	3.4332290232609255	4.449175958324527	4.040645140807707	3.4332290232609255	3.975238258482368	4.445753143457921	4.099803621033394	4.0012501191629255	4.5539407716379054	4.005337658306991
AOX1	7.1267547148826145	7.21939	7.277808364320768	8.895836967703168	7.4403869954079225	8.809928073551482	6.965412234047734	9.028284473580069	9.941820582331875	8.321717434982949	7.630301544348175	9.040901648682947	8.093029825518544	6.9994624586464385	8.811146262661987	9.015753549585172	8.140234065834033	9.49706	9.454343719293972	7.469642829498869
AOX4	5.77571	4.467629660546367	4.378991721706559	4.279868313340301	3.4332290232609255	5.063308533123999	5.047745100445392	3.99546	4.946899529255228	4.250730362847192	4.556515200929396	3.4332290232609255	4.14029	4.531929896051523	4.3226289336179775	4.919310236833186	4.921619941947232	4.0982983987792885	3.4332290232609255	5.004742757581477
AP1AR	9.117836180243755	9.07477	9.292534430972344	9.400548086714362	9.087588886923776	9.267397561373974	9.23779	9.48698	9.675529262431592	9.313270954233996	9.321677377581914	9.424064454960007	9.703793114105741	9.436462237992682	9.18381	9.383228774674983	8.938802607558147	9.454829880288907	9.214496580495888	8.949551950557423
AP1B1	11.454369224452691	11.431349107898429	11.252216155276658	11.7329	11.464820908341625	11.618889030790099	11.19	11.236543405118022	11.638258885478058	11.444971552166953	11.50159962235668	11.536254088966896	11.298302007495263	11.498865856188813	11.81078682262108	11.78211294229809	11.93060224048372	11.548877618187076	11.697010533767648	11.9152
AP1G1	11.321350768327452	11.677002059612837	11.427794011188402	11.36864663321475	11.473382571020375	11.684840214229254	11.753523760315723	11.77271649368569	11.685387822849203	11.539689920361711	11.844205800016706	11.668754875803524	11.894915071577323	11.531277337602438	11.529575861358891	11.86842074530842	12.010118075083579	11.889990308347468	11.816585380600076	11.7196
AP1G2	9.931807297529142	9.668853446074728	9.490879357607625	9.714380652211668	9.844584457146333	9.912089252405542	9.05978	9.232561197765381	9.53113	9.777045634495932	9.753341222365677	9.411929739364924	9.278486007832306	9.956947679332023	10.210777799975126	10.024050791947987	9.651703186602123	9.54072	9.745152571973604	10.246964348300038
AP1M1	11.765432003692904	11.55791488769893	11.401546525655395	11.587071746918795	11.609949444282309	11.698860722828327	11.38275789120549	11.450324578735094	11.528534233403933	11.621269832203232	11.55981255922734	11.68004269115188	11.405750776097616	11.765985333892917	11.856935189785792	11.897741618317738	11.80694522201203	11.522110551267211	11.418671129113376	11.802279280119146
AP1M2	3.4332290232609255	3.4332290232609255	3.4332290232609255	3.4332290232609255	3.800962998470674	3.4332290232609255	3.4332290232609255	3.4332290232609255	3.4332290232609255	3.4332290232609255	4.1001700390844835	3.4332290232609255	3.4332290232609255	3.4332290232609255	3.4332290232609255	3.4332290232609255	3.4332290232609255	3.4332290232609255	3.4332290232609255	3.4332290232609255
AP1S1	11.694491469869138	12.101986875989631	11.495259885669704	11.698314694294053	12.154222872759382	12.60974215680407	12.818554258521525	12.121132199188107	12.34083938044623	12.650134537977568	11.006478653803097	10.9997	11.134493612371358	10.957791743909029	11.163378044165986	11.92210497020309	12.116360405521895	11.307554144717148	11.218359510052085	12.344033688525398
AP1S2	12.270829905035912	12.93403203450225	12.140252276374646	12.327556140369056	12.986451645213982	11.414559209656858	11.767107505878483	11.08131271647573	11.69922673343285	11.654763945783138	12.6831	12.842570639552205	11.754556131014656	11.762227802896158	12.421936761473354	12.314901369785776	12.213960592491393	11.933062757297062	10.917670903749062	12.371167418674458
AP1S3	7.64206	8.117054987550437	6.010881763527549	6.892198313559598	7.0294221087910955	7.580747359465922	7.294481455566172	5.432087383457626	6.51893	6.655657441610879	7.7995260744133885	7.390909529106907	6.376256773165388	7.2760676774414605	7.157019869599695	7.130192949215844	7.521961888524348	6.013707304003938	6.466426262747439	7.770840306799699
AP2A1	12.447472035674483	12.545355927137646	12.414813494755355	12.363890412628322	12.68954004514739	12.795141303997072	12.732427683297994	12.729550785917736	12.559963435737556	12.855577152396007	12.358264167702927	12.682992073272255	12.210658850944725	12.48622317049051	12.844764501620697	12.871548747459384	12.995105717003781	12.597208409621098	12.866138561861057	13.04934978811146
AP2A2	12.237834974504354	12.25940405812348	12.123886295018163	12.161443443783211	11.96036788826539	12.003530235315598	11.989837500271946	11.942864388439817	11.82141246016053	11.839892371500262	12.165954576928376	12.052521989676041	12.124865796778765	12.086646581790378	12.054098590723767	12.234470460362484	12.100630162992681	12.021092558930508	12.002958134040002	11.897143417041882
AP2B1	12.366819250224484	12.433388159869498	12.326216396133708	12.538873346726646	12.119449869141091	12.090607150354948	11.950979273401867	12.267557046725864	12.260426559562713	12.009596408026157	12.51769216219175	12.396522459355678	12.428475830871093	12.485592509820133	12.47847391004631	12.123116450375164	12.099575165369217	12.275473829086176	12.153413658022503	12.049532048598268
AP2M1	14.062753994808217	14.074973031817931	13.86149346222974	14.308185995140416	14.013101181351818	14.084418133824247	14.216938179492985	14.117110849465595	14.262250909109984	14.262911812836618	14.32390119509952	14.052762161122473	14.311200283292193	14.16913948171528	14.03043592490711	14.358598905945398	14.01467060591694	14.064166593225773	14.236470922089797	13.959473633383128
AP2S1	11.898571062905043	11.838750174371583	11.707186179185742	11.918577117424018	11.882545916248691	11.995482605344558	11.764544220130064	11.64439240798736	11.742442127036052	12.039593160763173	12.17983146362011	11.841364491674758	11.856753248410437	12.074299717083486	12.070674122951974	12.51437663063128	12.04522666488001	11.929271181741228	12.108349202425115	12.295132922724962
AP3B1	11.773710576550863	12.000255206145114	12.023623059914275	12.008533397760027	11.9943	11.812126852319846	11.957730855958003	11.942866955934441	11.951785697830447	11.787420925163559	12.037107078655554	11.820034237147272	11.892081489972734	11.977968596983935	11.922621755760737	11.81841637216816	11.849138986891761	11.69393073922464	11.712983796417532	11.861984591233565
AP3B2	8.137924901235998	8.463480436855216	8.200639628311974	8.243278614779088	7.908281846886594	8.35871	8.270217482486414	8.469725010292535	7.792835148473817	8.032826570703307	8.104524176813058	8.454899357636052	8.400621330864187	7.511139313555345	8.256924624596968	8.291453465774772	8.395562827152837	8.480758334327954	8.056531723555187	7.920317285433682
AP3D1	13.13835053469032	13.124609797141405	12.883612709051409	12.939516466930876	13.05905122754141	13.336888184849139	13.217664057074183	13.141051708572604	13.07665091466719	13.227803567962479	12.931155966598567	13.03999179199677	13.109259522374463	13.080250879139829	13.042070290822263	13.176335062228878	13.308452784669809	13.090617578530718	13.096874602414154	13.300907174267156
AP3M1	10.730991215958683	10.938332579294578	10.895092012627316	10.62692035257853	10.98608832745754	11.294950956872375	11.537587586723797	11.23698436188563	11.210298101381467	11.281812370716686	11.523941668950338	11.009858618616411	11.379844680844103	11.094615911089239	11.133280502278005	11.518165699080148	11.49502712676864	11.351753058657895	11.352728402028665	11.447804771979559
AP3M2	7.9964744865015165	8.033861965545205	8.014409462704114	8.559831851978576	7.950115553777497	7.6113143919508115	6.7220436640004415	7.842801196060385	8.556993718756637	7.329095708537974	8.302430224210273	8.213522860665805	7.942575107344959	8.034970855936347	8.42608	8.346999997815415	8.099084832660044	8.425523963181499	8.238867009666377	8.10725
AP3S1	10.396479011150305	10.384573985754201	10.574836741436242	10.782718700878624	10.563713587331662	10.11674301460154	10.644391561089664	10.171547540753652	10.226051135384633	10.391002303021635	10.844460330968527	10.519579745949937	10.426122231286932	10.660451600375605	10.542921750344714	10.4896	10.170968643800588	10.169133706503644	10.06826380755851	10.46861482437204
AP3S2	10.418352484314347	10.334737300287669	10.551060097267449	10.468669240237913	10.400302821476812	10.355218368356713	10.292450835567486	10.211694608502578	10.391785716495693	10.408686894305287	10.529108807278071	10.579142730427233	10.55609908312305	10.558058003998461	10.549125189858241	10.639071399193552	10.421275798099792	10.408989658460865	10.350874829461116	10.614368529136692
AP4B1	9.250415992959375	8.739477907198367	9.08338	8.859571652946883	8.814325071001715	9.217624423636687	9.094762548341516	9.172990398277353	8.909902023186737	8.955130176463406	8.874936878851873	8.91618	8.772253265720545	8.874632102562883	8.806963894891872	8.950204366941122	8.953298077606474	8.716576216287818	8.851704833909283	8.960825293312345
AP4E1	10.325131364380312	10.263485247045901	10.421518104181388	10.099323871898068	10.35318011470049	10.103921720011773	9.98081	10.490469120841565	10.032653391638952	10.207773419721896	10.51155870430436	10.420876722864508	10.594039486791841	10.034256076156714	10.366012169816843	10.367773502879357	10.18875231149565	10.640872369495893	10.310170569625415	10.278562507529932
AP4M1	8.079549996169384	8.185234711796669	8.189979007764181	8.47235	8.107124322097196	8.060502494985919	7.890107843347926	8.430432372268822	8.486617148272792	8.103043798596705	7.8818855825717415	8.034777950943264	7.90074	8.068155927587624	8.306188349660072	8.100197448268156	7.837316638086336	8.329668859993951	8.149301694564926	8.030844201971608
AP4S1	8.30781	8.53955	8.640106635116716	8.505043247183577	8.90319	8.275677901369198	8.96878	8.434777552727732	8.507864843853874	8.754061499327145	8.67372	8.922128848137643	8.589686472170811	8.455649900942396	8.423142575114294	8.46136	8.726978510544626	8.367439931471853	8.44058	8.861615482132857
AP5B1	10.248117808285757	10.027751537331477	9.589310895079674	10.423087577914893	9.88249	8.841394262127762	8.876786740204494	8.951528435196273	9.833712862922912	8.656329879613201	9.506632052997427	10.37213623833842	9.415173077730882	10.318925639814712	10.274932708826688	9.255666430153608	9.232270788715295	9.851176755867659	10.008103196050335	9.465813802841895
AP5M1	9.758802189497212	9.7185	9.798299541515673	9.911484372728891	9.887915402970444	9.846898545084752	10.018740173689396	9.813184930605852	9.993986212620115	10.000100747765103	10.267589737201025	9.923758726237677	9.933786860963496	9.915663078537133	9.998004774749406	10.121112201473446	10.166214697046321	10.130842830392103	10.03215744056168	10.251878862582718
AP5S1	9.631435857103087	9.339495303198524	9.55712	9.55635	9.409527250319966	9.842599128146306	9.991823374379209	9.665921623756175	9.76369	9.917196100705006	9.6308	9.79195	9.795784407122127	9.55794	9.894690562808151	9.922394677572115	9.720245397194457	9.635701005790706	9.745263649576465	9.775864652827103
AP5Z1	9.774273165460293	9.31258	9.772711077029678	9.891710859082504	9.661164140992724	10.044662872080444	9.566593892479855	9.88204	10.185373335517093	10.192021917768873	9.564561513246776	9.857648533542427	9.529518956587312	9.468283842248994	9.785403827386538	9.899111459281189	9.741165905764037	9.876923694405336	9.81097	9.908789763474992
APAF1	10.627456406399006	10.57963399016538	10.726197701799967	10.13519431522298	10.559002379572954	10.677994739699022	10.51389078790455	11.260880498140734	10.406509892289964	10.458480513741701	10.333218055820176	10.539177627736578	10.687900753451649	10.514588740643653	10.459118002127726	10.173189101373739	10.293505029762134	10.772167644857154	10.96904959075783	10.275193288580944
APBA1	8.63099	7.844795940101173	9.227444626782285	6.172991941745224	5.983396718016402	5.631893483540772	4.046559348548834	8.35084	4.682831313761569	5.1243123736070775	6.943691639730587	5.177622688789063	7.4157401338146345	7.129000070669758	5.591978168377551	5.691220601181947	4.35782	5.92336	5.902026046616314	4.481602544357135
APBA2	3.4332290232609255	3.4332290232609255	4.105500986228432	3.8154398214061525	3.4332290232609255	3.4332290232609255	3.4332290232609255	3.8325514462902097	3.4332290232609255	3.846131028003356	3.4332290232609255	3.4332290232609255	3.4332290232609255	3.8923773170354674	3.4332290232609255	3.4332290232609255	3.4332290232609255	3.4332290232609255	3.4332290232609255	3.4332290232609255
APBA3	11.253170496656207	10.891596152749377	11.040503655952875	10.984387101172349	10.882820278821114	11.193451036334492	10.982890293637862	11.294256872562368	10.922126927822688	11.018371288523783	10.897688339014767	11.060404420545026	11.24384283099569	11.048835594131052	10.87092077200041	11.451238236895541	11.124278571545686	11.36217502629444	11.166812280307346	10.982732282138842
APBB1	10.640331511934427	10.782773450207614	11.116020901780812	11.070221981403613	10.75022775732781	10.155224348378935	10.054227562493821	11.144577213948633	10.39560845475345	10.621231048485285	10.514443474629651	10.788921167316753	10.640046484494698	10.730082752715042	10.779364424492616	10.819239028545772	10.179475705219257	10.84693909473673	10.93014826411033	10.288356146797188
APBB1IP	9.163487800113591	10.26864960193504	8.252298011688017	6.851150839311535	9.142714319453061	9.354769745759091	10.764393960434798	8.535811938342423	5.3312066110934575	8.889477993959025	9.070052019045718	9.415244784439789	6.4449033155628594	8.135959863679249	8.19138	8.378069120798424	10.407364380502539	6.6492960067445015	7.735701409809829	9.87861
APBB2	12.666353352382115	12.65280224164635	13.17914610763837	13.272290419935263	12.804585950328077	11.705901863906046	11.56417900421357	12.30922158200501	12.098187107958728	11.877858940648462	13.54239088995421	13.71180494155425	13.625534501914789	14.1361	14.158539170472272	12.616959031910568	12.727465453605387	13.491668074897852	13.320836586762173	12.652486342410144
APBB3	8.361079671921857	7.449472152095398	8.41469	8.144432512690296	7.80602	8.441515731448483	8.16099	8.774375034010081	8.304715646345793	8.365242554776593	7.486379632077941	8.29984	8.347916440179747	7.9876544113585775	7.962979273671644	8.076547125356878	7.640278724312389	8.511623758080335	7.614039373362922	7.733881129829126
APC	10.879392185044267	11.116912492223253	10.821806185697394	10.227869458373965	10.679948668381286	10.42912518117021	10.981634856619866	10.75272557957643	10.067540829344097	10.403071901388135	10.71000018447869	10.662070186210356	10.689451020923308	10.58711203187675	10.470464284485818	10.13657771954033	10.72141203207304	10.576896529536924	10.527806195549422	10.418322051338729
APC2	8.367149492723994	7.361538325415575	9.183039058943104	8.527237049083649	7.307580356750997	6.932146140978864	6.774031759537052	6.76691	7.403233137289861	6.804795591173811	8.225259869909133	8.412624893414337	9.573514874357302	9.520438054647402	9.260484452956238	7.412492503594573	7.5547988753470685	8.36132	8.61221	7.40216
APCDD1	3.4332290232609255	5.979598533419193	4.579219167832365	3.972658825633063	4.17149	3.4332290232609255	3.8701138081737905	3.9956383097123602	3.8409660116629283	3.4332290232609255	3.4332290232609255	5.6168110563354166	3.4332290232609255	3.4332290232609255	6.059328800855276	4.2696896713787975	5.782257733905977	3.9054076496465986	3.956183406331226	4.812124306174349
APCDD1L	6.579165161544286	7.269272386897659	7.782605712817434	7.730983838086232	8.269409117858084	3.985962540462068	3.4332290232609255	4.5958762195890275	4.236610084098327	4.011380517656765	7.141029699934055	8.802540274826608	5.652040707295578	7.52118	7.804849828626191	4.68813	6.33777	6.773455453605562	5.532299783463895	4.658256522358199
APCS	3.4332290232609255	3.4332290232609255	3.4332290232609255	3.4332290232609255	3.4332290232609255	3.4332290232609255	3.4332290232609255	3.4332290232609255	3.4332290232609255	3.4332290232609255	3.4332290232609255	3.4332290232609255	3.4332290232609255	3.4332290232609255	3.4332290232609255	3.4332290232609255	3.4332290232609255	3.4332290232609255	3.4332290232609255	3.4332290232609255
APEH	10.532173919974738	10.589237304787153	10.404427996963244	10.810741673310849	10.434538507964627	10.541324816238602	10.45872693520434	10.22345335605813	10.610481378712509	10.54200461051329	10.889208025058199	10.865213070300122	10.759177748130956	10.677730547428244	10.84047361758325	10.793366238207218	10.638273918139468	10.679157768626856	10.638102838116248	10.611594391295514
APELA	3.4332290232609255	3.4332290232609255	3.4332290232609255	3.4332290232609255	3.4332290232609255	3.4332290232609255	3.4332290232609255	3.4332290232609255	3.4332290232609255	3.4332290232609255	3.4332290232609255	3.4332290232609255	3.4332290232609255	3.4332290232609255	3.4332290232609255	3.4332290232609255	3.4332290232609255	3.4332290232609255	3.4332290232609255	3.4332290232609255
APEX1	11.701882659442843	11.714148729967185	11.449670611747246	11.653623037541212	11.72237040152112	12.211443451256574	12.159205015397308	11.929755920100986	12.129977111887873	12.248236830637326	11.619386644286202	11.317563840378282	11.55364130830548	11.599986005391859	11.485204293935748	11.976935755226702	11.778867174574197	11.661206571360944	11.948965111177797	11.9953
APEX2	9.397000546852277	9.213670487516163	8.942268396786451	9.137147152697937	9.069165760361768	9.442213756341964	8.977595635077718	9.209447691400035	9.441123794032823	9.178093015939025	9.564745887915088	9.35825	9.538111769802397	9.1743036517409209	9.398767317051714	9.601759432518936	9.446991631898243	9.538238282125057	9.254053275658896	9.666240071570211
APH1A	11.147656591338512	11.268620483655386	11.258484846196497	11.351721474678515	11.292342120635452	11.249160484459361	11.43533755172179	11.158198208543736	11.27630106962083	11.333815273860104	11.079736164577222	11.373279014213013	11.039912867425715	11.234117910258616	11.245383388490408	11.229566771948196	11.272872375356227	11.090686516680526	11.079007455847766	11.366683260076966
APH1B	8.496204033436925	8.801144724160203	8.670868402736414	8.98156	8.557166101326464	9.097955738842284	9.431161595977041	9.387996319946229	9.964262570242077	9.327435835164893	9.293097215669587	8.974330454237053	9.045243686172352	8.918576966333188	8.869908626441713	9.395427189662573	9.305443141568887	9.77679	9.683936309409988	9.49788
API5	11.88522903549277	12.334216806121596	12.188207692385488	12.154746875831599	12.200395019239112	12.128635931751447	12.330022023170374	12.270046625228716	12.250382560806973	12.106550883493414	12.586977458439263	12.413751135890722	12.496647680592078	12.276648866698515	12.245443250382033	12.451816484683466	12.557084444289666	12.442227456654502	12.347681024036536	12.298665521429813
APIP	10.304264710230038	10.36014559857508	10.160074548511878	10.316386900187611	10.630603984713465	10.51871763046987	10.96487938966027	10.363986474524006	10.806462105643268	10.918778382577221	10.280800745108476	10.349706973701304	10.252556442487888	9.920384500834036	10.109448978264476	10.563353287898158	10.47771366475843	10.110547904545495	9.964219910929101	10.636524077801091
APLF	8.973382011802276	9.22122	9.200072905139088	9.136353208772707	9.088862766159105	8.788475046169637	9.314840740107742	9.210349017267761	9.21439	9.207710388059661	8.964259530208606	9.299109204954991	9.162728463461207	8.410252392215163	8.903242627242888	9.025498532473282	9.048577179573059	9.134241960011408	8.686284715975038	8.895527534331402
APLN	11.248562897373105	10.231611269144286	11.262853927321967	9.264223140867736	9.93107	9.249725205146023	6.864823678523472	10.934815799557768	6.407558413592664	8.604831752648929	9.068079462445954	8.409278298561672	9.937159853026323	9.544099341353038	8.323973124823377	9.118163093810114	7.954122195736749	9.64605	9.594532665121099	7.6503484094056615
APLNR	3.4332290232609255	3.8063628726694603	3.825620627789911	3.4332290232609255	3.4332290232609255	3.4332290232609255	3.4332290232609255	3.9977448192720533	3.4332290232609255	3.4332290232609255	3.4332290232609255	3.4332290232609255	3.4332290232609255	3.4332290232609255	3.4332290232609255	3.4332290232609255	3.4332290232609255	3.4332290232609255	3.4332290232609255	3.4332290232609255
APLP1	8.763661879755773	8.432583111781714	8.791778871394847	9.572336582459828	8.845338326376648	9.796204140664548	8.75416	9.9948	11.092335135684273	9.66967	8.34432	8.735048506457009	8.826245537950605	8.187181362834352	8.35142	9.985511669145591	9.410371915527367	10.073797979993977	10.185654521052836	9.287748427589683
APLP2	12.955464004825537	13.17722425704443	11.405512755419396	13.558583620888237	11.148685874038833	13.002635500137622	13.008995385890412	11.565845314762253	13.609901323169904	11.937826661731444	12.774680871107917	13.314701910705638	11.25717535863333	12.37710601783679	12.657623717963482	12.854895512994215	13.260256650056231	12.059060933373306	12.707685787240617	12.772959708925667
APMAP	11.674574443779338	11.892995105960294	11.729653879207612	11.647194890993287	11.714139813604392	11.56342022424413	11.746414190550716	11.495035296201678	11.217658978012897	11.50084969066004	11.789148137677811	11.785326383758681	11.494273178278725	11.891087240646039	11.940868560677279	11.563630372458428	11.72949353463074	11.4965	11.661542247815468	11.858449672665534
APOA1	5.918856432206879	5.012906359279032	6.852821018711877	5.1604772034613156	4.63049	4.460976265412548	4.179429216049929	5.714191174069073	5.222685432864004	4.57372	4.7600766040942695	4.96185	4.979161782995769	4.536340511642021	4.068371903461848	5.144249898079953	3.900943336411811	7.417494859961761	5.2151896611498545	4.737039925110265
APOA2	3.4332290232609255	3.4332290232609255	3.4332290232609255	3.4332290232609255	3.4332290232609255	3.4332290232609255	3.4332290232609255	3.4332290232609255	3.4332290232609255	3.846110064784039	3.4332290232609255	3.4332290232609255	3.4332290232609255	3.4332290232609255	3.4332290232609255	3.4332290232609255	3.4332290232609255	3.4332290232609255	3.4332290232609255	3.4332290232609255
APOA4	3.4332290232609255	3.4332290232609255	3.4332290232609255	3.4332290232609255	3.4332290232609255	3.4332290232609255	3.4332290232609255	3.4332290232609255	3.4332290232609255	3.4332290232609255	3.4332290232609255	3.4332290232609255	3.4332290232609255	3.4332290232609255	3.4332290232609255	3.4332290232609255	3.4332290232609255	3.4332290232609255	3.4332290232609255	3.4332290232609255
APOA5	3.4332290232609255	3.8103949841581763	3.4332290232609255	3.4332290232609255	3.4332290232609255	4.121200504477682	3.856889790250088	4.002673930789696	4.2496180868050875	3.4332290232609255	4.677836465007541	5.020317580567551	4.636945288610806	4.605220061949025	4.199473531234797	3.4332290232609255	4.479603849729582	4.7846575607532955	4.758881626340655	4.464812461859272
APOB	3.4332290232609255	3.4332290232609255	3.4332290232609255	3.4332290232609255	3.4332290232609255	3.8272196744118596	3.4332290232609255	3.4332290232609255	3.4332290232609255	3.4332290232609255	3.4332290232609255	3.4332290232609255	3.4332290232609255	3.4332290232609255	3.4332290232609255	3.4332290232609255	3.4332290232609255	3.4332290232609255	3.4332290232609255	3.4332290232609255
APOBEC1	3.4332290232609255	3.4332290232609255	3.4332290232609255	3.4332290232609255	3.4332290232609255	3.4332290232609255	3.4332290232609255	3.4332290232609255	3.4332290232609255	3.4332290232609255	3.4332290232609255	3.4332290232609255	3.4332290232609255	3.4332290232609255	3.4332290232609255	3.4332290232609255	3.4332290232609255	3.4332290232609255	3.4332290232609255	3.4332290232609255
APOBEC2	3.4332290232609255	3.4332290232609255	3.4332290232609255	3.4332290232609255	3.4332290232609255	3.4332290232609255	3.4332290232609255	3.4332290232609255	3.4332290232609255	3.4332290232609255	3.4332290232609255	3.4332290232609255	3.4332290232609255	3.4332290232609255	3.4332290232609255	3.4332290232609255	3.4332290232609255	3.4332290232609255	3.4332290232609255	3.4332290232609255
APOBEC3H	3.4332290232609255	4.206742660356942	3.4332290232609255	3.4332290232609255	3.4332290232609255	3.4332290232609255	3.4332290232609255	3.4332290232609255	3.4332290232609255	3.823821209283971	3.4332290232609255	3.4332290232609255	4.001162154117236	3.4332290232609255	3.4332290232609255	3.4332290232609255	3.4332290232609255	3.4332290232609255	3.4332290232609255	3.4332290232609255
APOBEC3Z1B	3.4332290232609255	3.4332290232609255	3.4332290232609255	3.4332290232609255	3.4332290232609255	3.4332290232609255	3.4332290232609255	3.4332290232609255	3.4332290232609255	3.4332290232609255	3.4332290232609255	3.4332290232609255	3.4332290232609255	3.4332290232609255	3.4332290232609255	3.4332290232609255	3.4332290232609255	3.4332290232609255	3.4332290232609255	3.4332290232609255
APOBEC3Z2A-Z2	3.4332290232609255	5.659541604319434	3.825152390549451	3.4332290232609255	4.468697037892088	4.394590323266173	5.111283559641657	4.47935	4.567667292040057	4.932718063906329	3.4332290232609255	3.936656192689957	3.4332290232609255	3.4332290232609255	3.4332290232609255	3.9163418034305786	4.455466096778915	3.8998123859995295	5.075821320696788	3.904526914783445
APOBEC3Z2E	4.043128735577203	5.723223782958713	4.1122367238071735	3.4332290232609255	4.928144274718578	5.321621501009171	4.7528	4.248406843886094	5.335640662101715	5.649060088070606	3.892498343911289	3.920168588506299	3.9254797227325877	3.8834509264472086	4.049096357725372	4.098927218038592	4.619504026693073	3.887659268171635	4.993860184109456	4.085347557036697
APOBEC4	3.4332290232609255	3.4332290232609255	3.4332290232609255	3.4332290232609255	3.4332290232609255	3.4332290232609255	3.4332290232609255	3.4332290232609255	3.4332290232609255	3.4332290232609255	3.4332290232609255	3.4332290232609255	3.4332290232609255	3.4332290232609255	3.4332290232609255	3.4332290232609255	3.4332290232609255	3.4332290232609255	3.4332290232609255	3.4332290232609255
APOBR	3.4332290232609255	4.0738635618644965	4.107176828039471	3.81632	3.4332290232609255	4.524817072519861	4.049320557753401	3.833736651590451	4.337457015572291	4.016529057208406	3.4332290232609255	3.4332290232609255	3.4332290232609255	3.4332290232609255	3.4332290232609255	3.4332290232609255	3.902397592021441	3.4332290232609255	3.4332290232609255	3.4332290232609255
APOC1	3.4332290232609255	3.4332290232609255	3.4332290232609255	3.4332290232609255	3.4332290232609255	3.4332290232609255	3.4332290232609255	3.4332290232609255	3.4332290232609255	3.4332290232609255	3.4332290232609255	3.4332290232609255	3.4332290232609255	3.4332290232609255	3.4332290232609255	3.4332290232609255	3.4332290232609255	3.4332290232609255	3.4332290232609255	3.4332290232609255
APOC2	3.4332290232609255	3.4332290232609255	3.4332290232609255	3.4332290232609255	3.4332290232609255	3.4332290232609255	3.4332290232609255	3.4332290232609255	3.4332290232609255	3.4332290232609255	3.4332290232609255	3.4332290232609255	3.9362758884179527	3.4332290232609255	3.4332290232609255	3.4332290232609255	3.4332290232609255	3.4332290232609255	3.4332290232609255	3.4332290232609255
APOC3	3.4332290232609255	3.4332290232609255	3.4332290232609255	3.4332290232609255	3.4332290232609255	3.4332290232609255	3.4332290232609255	3.4332290232609255	3.4332290232609255	3.4332290232609255	3.4332290232609255	3.4332290232609255	3.4332290232609255	3.4332290232609255	3.4332290232609255	3.4332290232609255	3.4332290232609255	3.4332290232609255	3.4332290232609255	3.4332290232609255
APOC4	3.4332290232609255	3.4332290232609255	3.4332290232609255	3.4332290232609255	3.4332290232609255	3.4332290232609255	3.4332290232609255	3.4332290232609255	3.4332290232609255	3.4332290232609255	3.4332290232609255	3.4332290232609255	3.4332290232609255	3.4332290232609255	3.4332290232609255	3.4332290232609255	3.4332290232609255	3.4332290232609255	3.4332290232609255	3.4332290232609255
APOD	9.388975989484313	8.12895	9.589097984630568	10.387961561219337	8.30859	7.245123231132781	5.835250230523999	7.159012164269643	7.353011264482988	7.156725001141316	9.621054305398673	9.962072709836178	8.882019133406345	9.59046	10.043611900957549	8.310667175509767	7.6234910329453855	8.063902062765273	8.178236828187199	6.686146672077719
APOE	4.350409240315416	5.270479926296272	5.118875465854229	4.48167	5.148416113070632	4.653638463768682	4.618363164283963	4.297528217040066	3.9944058989429707	4.695536341811605	4.156023863469401	4.985833321734632	3.4332290232609255	4.735162926054481	4.549831176512782	4.116932668426908	5.852647930797791	3.9110895783643844	4.709098719096785	4.390991290432596
APOF	4.721392648887835	4.476743629704259	4.9463975818850985	3.977259242733489	4.955740860352362	4.3913	4.056293093799792	4.002128968273565	4.570240520645551	4.93137	4.224999619072597	4.296217181331988	3.9307028239295927	5.285127307146807	4.730475797342575	4.685093217112362	4.545437975552213	4.462798482605777	4.763146369230325	4.797272982613861
APOH	3.4332290232609255	3.4332290232609255	3.4332290232609255	3.4332290232609255	3.4332290232609255	3.4332290232609255	3.4332290232609255	3.4332290232609255	3.4332290232609255	3.4332290232609255	3.4332290232609255	3.4332290232609255	3.4332290232609255	3.4332290232609255	3.4332290232609255	3.4332290232609255	3.4332290232609255	3.4332290232609255	3.4332290232609255	3.4332290232609255
APOL5	3.4332290232609255	3.4332290232609255	3.4332290232609255	3.4332290232609255	3.4332290232609255	3.4332290232609255	3.4332290232609255	3.4332290232609255	3.4332290232609255	3.4332290232609255	3.4332290232609255	3.4332290232609255	3.4332290232609255	3.4332290232609255	4.065868145268486	5.041480827369989	4.2349694405626845	3.9035034427199626	4.327277354752398	3.9074816409873185
APOL6	4.150390165558793	9.941160332838058	4.452470020028087	4.193637250588446	8.384840041939375	4.214905815685125	6.537816384850209	6.0626458726566215	9.979424048648303	9.04271	3.9009674215858623	4.645170168020901	3.4332290232609255	3.888835506339403	4.2029946338413575	7.128098635091707	7.830202193577396	7.288637961994715	10.442645333771798	5.668839106149063
APOLD1	4.777103673929407	4.886405843216935	4.526838930890382	4.729323440561184	4.79185	5.1544096235016825	5.286515409988443	5.555511116632973	5.311193764018045	4.710335279898068	4.623207617924216	4.807297059517647	3.4332290232609255	4.210176194332574	4.661651090116935	4.5007550116425366	5.52577	4.720567773070971	4.845884442450196	4.9906325444110085
APOM	4.835812769517102	4.829307139987923	4.584399749796207	4.99223	4.910341900542219	4.596115028927468	4.305747752830661	4.547204120322488	4.805872658370296	4.712670034834789	4.854860075817141	4.298732434122054	4.529252732385017	4.822708313649647	5.173122361714319	4.907541149445429	5.032576030747244	4.719594739182723	5.318036261726211	4.727279360282402
APOO	8.507827693206494	8.878245610915537	8.398465976882537	8.477666684482955	9.20773	9.121126581776126	9.128010276910615	8.810510802524284	8.965630720347361	9.26244	8.95788	8.637429775767353	8.950011137057032	9.118197713351167	8.909649603735895	9.228495101374145	9.244492363775624	8.720124863917482	8.762338450063368	9.621966015468148
APOOL	9.168133220677237	9.694406755260205	9.426353561702408	9.314961253565475	9.939873592721748	9.660711926975054	10.095600407795752	9.68804	9.830840499245934	10.081110787263622	9.716008616028464	9.265411469747002	9.594050832571233	9.476098228473106	9.663300007624821	9.926339178183499	9.740258026999427	9.381459163085072	9.568596510341349	10.010188337910876
APOPT1	9.244779342244017	9.147989711264644	9.372752854782572	9.387314903442856	9.232924904596398	9.365041242726935	9.518428699355505	9.175297723557604	9.374834350774709	9.471070938720576	9.698994654572148	9.227629811455358	9.42753	9.259598786054246	9.362838704415413	9.584492387411567	9.175210682345782	9.231821645209518	9.226075322492335	9.434034379975467
APP	15.915208166206844	16.18418391715311	15.816706895072553	15.917940329349362	15.628389555271694	17.147570500635535	17.128531240249437	17.134283726335752	17.52265698466607	16.926947673126328	15.415156499499869	15.70824947009266	15.741790690594845	15.439646913533952	15.024462721115182	16.371309206888053	16.259002373252592	16.59026034178723	17.082760934541213	16.181481053487094
APPBP2	11.454299428783546	11.626081497953171	11.55148968524145	11.504240092261558	11.554634243123653	11.574346478414249	11.671583614950073	11.849323996546886	11.603430303774859	11.421005932087201	11.732239223663044	11.563019107694368	11.638207361614208	11.707915357594347	11.575742393941374	11.476894785632698	11.594686159407491	11.558937542080972	11.61395210066077	11.401554743415502
APPL1	11.225443031355367	11.222252087762834	11.620040707927437	11.39088630302041	11.425013959751775	11.017776785046047	11.221676443428063	11.478497417190685	11.17091687177456	10.92800927310478	11.720195362564379	11.498585955417669	11.685094101569927	11.597771611760935	11.592007553134666	11.099260489818079	11.11390337703403	11.297831947579553	11.556515871430173	11.190246437866291
APPL2	12.440288061521207	12.3493	12.548960697468868	12.648302720091401	12.310403381625862	11.226026450241703	11.046572943017448	11.911617946841446	11.25500014227167	11.473606732978046	12.427176574989511	12.660783856409102	12.471137265635932	12.360827209346445	12.350933277816045	12.091761775190195	12.021709942847925	12.382145490183488	11.950017819006431	11.77445333549919
APRT	11.576963068913223	11.490350114160508	11.408385465838425	11.578017902749735	11.801438015384676	11.846731129183796	11.557092509489719	11.297277314004468	11.727883298669044	11.838753823022861	11.827047973452348	11.716313333173416	11.710535960562318	12.190123607945317	12.070618942992736	12.25983948076486	12.122373691361487	11.657605035838255	11.893137619398468	12.315929874798682
APTX	9.85275	10.008402840860978	9.852922652067745	9.717120478323036	10.055170143184679	10.016984493580507	10.28691002704445	9.701857952112228	9.724317024725998	10.171715524680499	9.674992587972236	9.601367410788153	9.805767751723987	9.736449785485366	9.830195320351534	9.774478015192448	10.0347	9.594892217157383	9.70085	10.130155067804326
AQP1	10.242356241706364	9.66001	11.055519838429772	8.601883342706167	10.641040951517933	5.48431	3.8693246492872944	8.289147071352119	4.850084821414275	5.514165394788084	9.32592	9.730420689826273	10.004007064767052	9.120881852585104	10.375034814581822	6.729973929183623	6.181305411516749	9.29805	8.323931052439024	4.881313332733231
AQP10	4.033098998440022	4.275554585058254	4.39892	4.5209785082291685	3.4332290232609255	4.401737190804115	3.99944	4.563869448537832	5.025656274177067	4.72934	3.4332290232609255	4.447496259673829	4.148326663247545	3.8958178684672595	3.4332290232609255	4.28273	3.4332290232609255	4.1066023854939875	4.4727220175152285	3.4332290232609255
AQP11	4.449595461651226	4.855464305290542	5.0813633814353665	5.224451364410042	5.00751	5.746486146976424	4.971211511515118	5.114309812191178	5.287301552618653	5.240832362744193	5.053975668401991	4.5259140635570505	5.2359809887251405	4.926630121368425	4.788687241320616	5.4871032616630115	5.268821014015953	4.921360989732857	4.445895530216132	5.144452750170982
AQP2	3.4332290232609255	3.4332290232609255	3.4332290232609255	3.4332290232609255	3.4332290232609255	3.4332290232609255	3.4332290232609255	3.4332290232609255	3.4332290232609255	3.4332290232609255	3.4332290232609255	3.4332290232609255	3.4332290232609255	3.4332290232609255	3.4332290232609255	3.4332290232609255	3.4332290232609255	3.4332290232609255	3.4332290232609255	3.4332290232609255
AQP3	6.09361	6.660612925025769	6.607688445894368	6.453432977102401	6.20313	3.987322578202345	3.4332290232609255	5.159473735302544	3.4332290232609255	4.865695224805019	4.823616093784328	6.998216093183436	4.97348	6.570258375416968	5.610352765301293	4.38988	6.543989734724718	6.0728075761010265	5.435522142696317	4.945727141155336
AQP4	4.655486224339238	4.126404687710798	4.23607	4.754303347692111	4.116657058209559	3.797596741949709	3.4332290232609255	4.754289105182887	3.8072423074677806	4.424901580819956	5.170000918279058	3.4332290232609255	3.4332290232609255	4.763189566252097	4.299054070004668	5.161352657876599	3.4332290232609255	4.430398105669708	5.953525221361559	4.251746830675975
AQP5	4.434363738948373	4.631500955256576	4.7397915682886325	4.492881299864489	5.333114528943985	3.827483017392147	3.4332290232609255	4.224369489792557	3.4332290232609255	3.84639	3.4332290232609255	3.940072141667433	3.4332290232609255	3.4332290232609255	4.601379492595305	4.1171	4.238780419917988	3.9050730303110965	3.4332290232609255	4.886666314224027
AQP6	3.4332290232609255	3.4332290232609255	3.82896	3.4332290232609255	4.080729970954646	3.8308134859346294	3.4332290232609255	3.4332290232609255	3.4332290232609255	3.4332290232609255	3.4332290232609255	3.9508760810232704	3.4332290232609255	3.4332290232609255	3.4332290232609255	3.4332290232609255	3.4332290232609255	3.4332290232609255	3.4332290232609255	3.8830835401459605
AQP7	5.505903685404667	4.717434519566064	5.872256603339299	5.390388302661582	5.167337328621671	4.84814	4.047114127195277	4.5280890364574375	4.134422346283888	4.50244	4.721583132168914	4.999502433272578	3.94771	4.786405538023531	5.021280541494156	4.498850222693218	4.904646911146702	4.380367545165253	3.9649553181014916	4.386318399180627
AQP8	3.4332290232609255	3.9313040570536737	3.4332290232609255	3.4332290232609255	3.8181230816891967	4.010867353824689	3.4332290232609255	3.813118739080569	3.4332290232609255	3.4332290232609255	3.4332290232609255	3.4332290232609255	3.4332290232609255	3.9057202831817026	3.4332290232609255	3.4332290232609255	3.4332290232609255	3.4332290232609255	3.4332290232609255	3.4332290232609255
AQP9	3.4332290232609255	3.4332290232609255	3.4332290232609255	3.4332290232609255	3.4332290232609255	3.4332290232609255	4.197402563683725	3.4332290232609255	3.4332290232609255	3.4332290232609255	3.4332290232609255	4.144016739318898	3.4332290232609255	4.329568731269319	4.86205	3.4332290232609255	3.4332290232609255	3.4332290232609255	3.4332290232609255	3.4332290232609255
AQR	11.569069600659946	11.717637378776049	11.674827765096111	11.643321737009233	11.565824973765402	11.688699267295638	11.478	11.75401906824641	11.72345142404052	11.48456127382697	11.915640623640254	11.7873	11.935732165502449	11.654438172470648	11.706089297311372	11.62097259627035	11.688866764234088	11.844906057179392	11.723633204865068	11.547235100971156
AR	5.6073295175274085	5.827615393999708	5.352697737604663	4.551420448178073	5.2695909171812545	5.169027504188287	5.214578298100509	5.038117462943332	4.328596348583939	5.16879	5.420521241401909	5.170246999434358	5.657248949891058	5.837037353350424	6.177883307316562	5.655526889097831	4.861608137141795	5.802333231808135	5.275064147567594	5.178588984848926
ARAF	11.081793320464424	10.93657999393917	10.710039747938756	10.885989158114858	11.155730726519824	11.200167619037789	11.111100852139197	10.662944036657652	10.961089182447086	11.121045591458534	11.126923624526622	11.01495935104827	11.057256767199918	11.049572628711292	11.141139652081232	11.386185001385398	11.41527328014502	11.103251166591017	11.173955059581278	11.494265065631307
ARAP1	11.79368031384101	11.779886889894291	11.652435025753404	11.646626386324689	11.473643316987408	11.84238792268139	11.928401972038888	11.882330692670559	11.750021874537609	11.818395147202237	11.05044302694886	11.538001000655223	11.366150561300325	11.427357395816227	11.410092510205283	11.092937228708482	11.230174024720167	11.54898080063911	11.495980287194463	11.0514
ARAP2	5.1831002389712575	4.092987733420695	6.095053253131827	4.518615025733802	4.8562928627601885	3.8361090728063445	3.4332290232609255	4.012276634625891	3.4332290232609255	3.4332290232609255	4.20122	4.523357109876959	5.222627668303818	5.119655304919315	4.403955727979378	3.4332290232609255	3.4332290232609255	4.45906	3.4332290232609255	4.454338401445892
ARAP3	9.527908525615207	10.045786227427252	9.3554	9.287870645385263	9.605210631423025	10.746120037513503	11.32278353185539	10.541212310890367	9.982150653353093	10.721860038610906	8.656648744983087	9.839660317503013	9.089541639794836	8.877081890790851	9.5395856102206409	9.663260448385717	10.452546297828171	9.289763970573452	9.185781610691619	10.580063260615496
ARC	4.752656881497667	5.371376234377618	5.21275	5.0829866705312465	4.852577214424857	4.293006618890557	4.463432970724933	4.1113769204624795	4.32231	4.7960447368211625	4.780617540343666	5.0462007527308455	5.068903070010454	4.228469117309198	3.8891453269904086	4.269677778580624	5.438418526837267	4.478249511956505	3.4332290232609255	4.38127
ARCN1	13.484849663500624	13.692986008574188	13.523192309340855	13.544891275550262	13.6918	13.655880177133792	13.771636384114187	13.635213411047658	13.50237390302814	13.60711993049469	13.874510044800475	13.49736673627754	13.683028458307366	13.780645982479752	13.743624684567271	13.896946060061408	13.953932420889629	13.601246981575107	13.840200022603634	13.882610118077812
AREG	3.4332290232609255	5.347194619665437	3.830995181586117	3.4332290232609255	4.848191929268669	4.551799181514327	6.911473773867517	3.841288589002715	5.399208394930421	5.5290291449766045	4.09231	5.382082431046237	4.814612440606274	3.4332290232609255	5.9115598266213505	4.120479236520559	6.572036656218762	4.097283589023508	3.4332290232609255	6.410653833887759
AREL1	10.429863376820183	10.847899074110536	10.407777630824675	10.674443561202308	10.823896057747998	10.494940574206659	10.564260398688361	10.358110020536966	10.357344476299334	10.421251270657047	10.541024765337838	10.562297388519314	10.38984174936542	10.502791506527123	10.715666126222118	10.380790170840577	10.761466215723077	10.386520137177417	10.187809132383661	10.676863132505323
ARF1	13.503427315361735	13.685002434516653	13.43645352515617	13.556320137107905	13.859413510637781	13.900371372651136	14.228556205937657	13.751788888654108	13.850480095076342	14.018630274332361	13.518368032193617	13.531177162267433	13.450336031302939	13.635497895967369	13.754465220411575	14.249215773234951	14.084292653104416	13.64236726158616	13.81887546703394	14.210308147455299
ARF2	11.137533384071514	11.442225298664255	11.163787938284266	11.28546254073446	11.475011451644745	10.525952663173232	11.33772712992387	10.773128107447315	10.88300727490929	10.765775983431112	10.937014999166896	11.275523556764162	11.042101080768012	11.37385660273525	11.24554313701263	10.991954128131496	11.006136802732149	10.623884672278798	10.38754008632271	11.159310272636384
ARF3	12.728279817525058	12.823396133571789	12.633114126542202	12.911115819234624	12.68041042890247	12.736890647550522	12.767233759073813	12.650080910844846	12.763345676207965	12.562650823315561	12.810831080459803	12.795110038109948	12.8681	12.701614104589696	12.698153516747896	12.31152094959186	12.819117655866807	12.504337763595718	12.518918361262488	12.485940846901935
ARF4	13.605438570552382	13.810327681328529	13.65629836476303	13.661847142414947	13.89042894147833	13.877799322650148	14.130171778591112	13.763484245716565	13.789361608305612	13.906497241532769	14.128649898343243	13.64272533560251	13.803423597272564	13.99250907065399	13.94653377602133	14.190239192120483	14.155106863345042	13.63395340964805	13.926930497200747	14.197604914661637
ARF5	10.152364282818533	10.235683321930797	10.245413888622686	10.248417307763875	9.814030251515927	9.460848059409969	9.603833974720926	9.701627981160762	10.046668005629623	9.624173427135796	10.04423744774078	10.282517358958785	10.010630233188298	9.8055	9.961187050800296	10.075903533707413	9.601202631204975	9.950415842393596	9.485087629215919	9.535893760688728
ARF6	12.367570630269105	12.259776844559685	12.287243417713643	12.073018247049575	12.34992535092864	11.641652543929116	11.842776912459106	11.574845829622703	11.547495074499757	11.655113622763903	12.033090203707564	12.12585887757926	11.994768718650377	11.957832982417095	11.943891261008943	11.761248961358806	11.917412243130695	11.706403303263954	11.524157930681532	11.882010020030751
ARFGAP1	12.12959397281106	11.924613843947007	11.926873310467753	11.999685263508605	12.195256272071704	11.75302021439681	12.001158630154961	11.72466657442677	11.711455748594132	12.102306020086651	11.607419709508441	11.522254249788345	11.536195585692768	11.890495006415401	11.702559815325042	11.765552212521849	11.62413148202287	11.335894377781848	11.55949806154084	11.682227596848438
ARFGAP2	11.676248578587566	11.633474827820251	11.731454571729852	11.752069265601735	11.901567309838498	11.755308552484292	11.767086399130617	11.818430774013589	11.957582564720813	12.007076452229528	11.612121228053859	11.66862243059299	11.844727136025194	11.536645951460466	11.714504912483688	11.668434541043926	11.695439659998453	11.769226241581904	11.740314652341192	11.751204448949435
ARFGAP3	11.644450102029484	12.180581598944524	11.937444345371013	11.860344769865515	12.066541780157667	11.915961627480472	12.434278159934301	12.164630280566552	11.912897477564488	12.09519028845735	11.963712586091235	11.915188905799743	11.765188573492035	11.814446180080502	11.868483127019193	12.115332354564012	12.182212348700885	11.5955	11.800959154460166	12.125685989739335
ARFGEF1	10.721271155393657	11.023699368429833	10.834620658482011	10.624018818934132	10.772083250546594	10.813101441957802	11.102064768703599	11.014200082355119	10.73808818785434	10.737237897316762	10.728287104416452	10.803011956055457	10.841658747128543	10.631290564614012	10.854958225265438	10.814650141519833	10.88406500948737	10.95709209705125	10.993361653704866	10.802402401052033
ARFGEF2	11.11731527844057	11.256112225055293	11.320131360927961	11.147633154801461	11.320714967011194	11.556529065935443	11.610343177898892	11.5891	11.477849125244822	11.34166007128589	11.644880203784874	11.44370762723707	11.727611750048098	11.61253347443096	11.518328717356647	11.399505717359492	11.561234298805276	11.625819009178084	11.811581395482701	11.3997
ARFGEF3	9.006830140413939	8.175313395987155	8.543761949039164	9.346102460285527	7.907880174985199	8.330615434720517	6.739614934309014	7.551929681433764	8.167846901189751	7.663920901595421	9.319693196003696	9.574284506433205	8.807943282341842	9.537132490697694	8.930171123280942	8.469981394222952	8.260561336040734	8.445174618916589	9.420919638255757	8.16969
ARFIP1	10.781882816244522	10.915791538290312	10.700702595919493	10.829672059712669	11.00554435956266	10.646449840854329	10.917884759088084	10.717289867543284	10.66047262737771	10.750576895217804	10.98475735438553	10.602268900270829	10.575047408297644	11.206324445777508	10.827681017467912	10.839076555518393	10.990256562177368	10.767960193991264	10.608014968071013	11.406483763467959
ARFIP2	10.22678749009293	10.155294784124266	10.229339756424835	10.217722832677646	10.57835315207962	10.344900752196857	10.471166804394203	10.424873298091207	10.262838796834492	10.541446777373743	10.068099780590499	9.975171304888796	10.151088107796937	10.066409655948826	9.868553219391417	10.502766626071997	10.55434661591648	10.200125718205138	9.929287896723983	10.466603039313751
ARG1	3.4332290232609255	3.4332290232609255	3.4332290232609255	3.4332290232609255	3.4332290232609255	3.4332290232609255	3.4332290232609255	3.4332290232609255	3.4332290232609255	3.4332290232609255	3.4332290232609255	3.4332290232609255	3.4332290232609255	3.4332290232609255	3.4332290232609255	3.4332290232609255	3.4332290232609255	3.4332290232609255	3.9537496995775427	3.4332290232609255
ARG2	11.596488727699152	11.4615	11.502025190747164	11.081812217267194	11.990549009454327	11.402749180923601	13.374390796574016	10.803246283383498	13.120751073914738	12.463463939568642	11.72825547284473	11.886917375614726	11.961991115244476	12.359530490751661	11.743822351747056	11.490729111379888	12.576273221379603	11.872800097279983	12.264743004088265	12.85921709411419
ARGFX	3.4332290232609255	3.4332290232609255	3.4332290232609255	3.4332290232609255	3.4332290232609255	3.4332290232609255	3.4332290232609255	3.4332290232609255	3.4332290232609255	3.4332290232609255	3.4332290232609255	3.4332290232609255	3.4332290232609255	3.4332290232609255	3.4332290232609255	3.4332290232609255	3.4332290232609255	3.4332290232609255	3.4332290232609255	3.4332290232609255
ARGLU1	11.821039131707616	11.402237114379984	11.95335952379474	11.849344397633772	11.866471077681162	11.70803853737807	11.306710094209537	12.019852955883293	11.225386176371341	11.616934756842266	11.315156403339818	11.279259205468437	11.550055928276642	11.42817378592609	11.191262459295139	11.194580878718241	11.006712993951169	11.48732736785741	11.416922562618817	11.105958532701734
ARHGAP1	12.686817957196403	11.949941991140948	12.597293449251845	12.676348248573946	12.159571594552466	12.361854824888578	11.908504690144964	12.189633313804926	11.687996417868826	11.81609391698082	13.067154833503137	12.83542247669006	12.762240980830404	12.858757300119704	12.81982293190657	12.497504649115745	12.177942352180283	12.363215347393252	12.534080318122838	11.856857259207137
ARHGAP10	9.916190898935833	10.202347629270493	9.855725887475614	10.236071076367274	9.631686941447779	9.614599915922902	10.00761414456628	9.692435362486876	10.18004349688097	9.621315042454517	9.933835241876753	10.112166805680548	10.01043713270308	9.738745508226199	10.004324603997194	9.52562	9.536505123816488	9.68617	9.689488887924634	9.527107784731536
ARHGAP11A	9.548235187289352	10.552354559217461	9.363022223012301	8.899600729122708	10.840273763932974	9.784495288820398	9.277018508740028	8.790727670881092	8.621277509116934	9.306471116595198	9.36455	8.617067906613762	6.8733174629925955	10.36478519511594	10.340200961957873	9.227898427062787	9.804220896057611	7.5654822329935945	10.396376254557529	10.376523761859465
ARHGAP12	10.117909828616584	10.360058570993345	10.410684009518715	9.960970438179828	10.192669559743754	10.431983470029182	10.808706121616245	10.697486361507577	10.460559235469592	10.491807526137073	9.664739653857152	10.056667196197328	9.871410366729554	9.527004795124496	9.580332512074174	10.118283233144329	10.625836458556055	10.219538320628326	9.977017463414835	10.395312297639563
ARHGAP15	3.4332290232609255	3.4332290232609255	3.4332290232609255	3.4332290232609255	3.4332290232609255	3.4332290232609255	3.4332290232609255	3.4332290232609255	3.4332290232609255	3.4332290232609255	3.4332290232609255	3.4332290232609255	3.4332290232609255	3.4332290232609255	3.4332290232609255	3.4332290232609255	3.4332290232609255	3.4332290232609255	3.4332290232609255	3.4332290232609255
ARHGAP17	10.239399135102678	10.144607315835506	10.19740950757411	10.053968099981079	9.963509594338976	10.21590236584638	9.9522	10.273934778113686	10.076499212582092	10.04527809383248	10.230465757342637	10.563544873716078	10.385436715734198	10.590568806212293	10.679106810108369	10.287176556245205	10.267833378729616	10.309592594667311	10.525292109038816	10.257801501988245
ARHGAP18	7.142767077057594	8.523679958025705	7.3023469043965354	6.319195824054362	7.88536	7.893511864784172	8.325931405626232	7.848747025915858	5.981556355793699	7.349338188474292	6.185648906095706	6.517871530941556	4.796571284204462	5.993548091504356	5.178316391425086	6.220797512436782	7.585251055520204	5.5204848810276035	5.7499861124926746	6.422521579793033
ARHGAP19	7.029839578068535	7.6153501796554774	6.619458198608442	7.455501970326145	6.498116679585651	7.03327	6.180910107644442	6.815812253498915	7.181552286558563	6.509311351137497	7.492539526719955	7.170695376637516	7.24204	8.003084911640427	7.948420580689714	6.583798836944326	7.521452653490791	6.860615862732342	7.743040036287784	6.974758683589637
ARHGAP20	5.96178	7.280181860063784	5.647788491376407	4.22639	7.4371943179949644	5.282561770729837	5.922569540295165	5.189356044752828	5.004884316186445	5.041607881151449	4.7061357005568665	5.4495561815250095	4.731287534762553	4.838593340791498	4.999421846363848	4.57017	5.037921227903527	4.611540865492586	4.586727684029638	4.746525813421965
ARHGAP21	11.694633582911154	12.031015714697439	11.800381400791048	11.720793868720573	11.663793333816573	11.675474985876821	12.006740207940414	11.916584990907532	11.828123675512488	11.594131446813005	11.337467144774108	11.578423532648875	11.113661636841304	11.552982084508713	11.408964193798225	11.06317627081279	11.418528759800648	11.403063783491497	11.649613930698143	11.251643228181548
ARHGAP22	3.8160716836189197	3.8254693296205002	5.922362181448619	4.225556524717509	5.056277770308313	3.4332290232609255	3.8858021795670514	3.8490218175103506	3.4332290232609255	4.0413769635643115	3.9506295063005927	3.4332290232609255	5.201270791318956	4.753909573156472	4.734878305701516	3.4332290232609255	3.4332290232609255	4.646645861815896	4.574155670407668	4.647141341765388
ARHGAP23	11.004793952654229	10.99851677282205	10.997024212414104	11.183998504007267	11.011961038806286	10.665678382465204	10.158776643148371	11.059283205362973	10.267375474697245	10.460616855567942	10.51958725068643	11.225803215676718	10.672085821407276	10.99024580104288	11.105448236461159	10.349339314251294	10.65690944429465	10.705897272266435	11.00494985443706	10.530905999416083
ARHGAP24	7.895803378923011	9.63466	7.582238515406194	7.054534285361829	7.6515619005234266	8.73824	9.578810592617835	7.9129591496103036	5.726924918533655	8.368130841216638	6.846333467679048	9.065049852343995	5.701951680701783	5.6923199723390665	7.391978878613865	7.26661	9.00949	5.825815215840449	3.4332290232609255	8.97404
ARHGAP25	3.4332290232609255	3.8047755031968182	3.4332290232609255	3.8154109008341774	3.4332290232609255	3.4332290232609255	3.4332290232609255	3.4332290232609255	3.4332290232609255	3.4332290232609255	3.9017602048537006	3.4332290232609255	3.4332290232609255	4.2189154455153055	3.4332290232609255	3.4332290232609255	3.4332290232609255	3.4332290232609255	3.4332290232609255	3.4332290232609255
ARHGAP26	5.122088226269918	4.827470952214203	5.113722378100156	6.243031122805467	4.956440770170999	4.898229801973802	5.20472	4.641384236338805	5.58265	5.106814628116948	5.413925342125524	5.717322864655776	5.272760465008844	6.076465693192269	5.929005528166759	4.733504496648462	4.67716	4.985470165826644	4.818796424806661	4.937204786303583
ARHGAP27	6.619419240000169	6.4399112381510255	5.984010019317451	6.454244983390675	6.833521771424249	6.629509588228164	7.490219151435323	6.4367121972000945	6.499389397906717	7.07849	6.131051407253744	6.050283675453265	5.593853320059119	6.15493	6.815628137007612	6.029818987461657	7.274979678999362	5.523369628359229	5.900783535690217	7.6264780810522605
ARHGAP28	12.748815930782255	12.404824045683165	12.909023244847294	12.418827858902779	12.138257784624553	11.652824651426819	11.597422709316536	11.993530708815523	11.256807904410971	11.402356037113108	13.533355428009253	13.393275623760529	13.068216155774394	12.583216662727516	12.95952069428092	12.045090930317533	11.824183178106175	12.382295872708113	12.889629314469223	11.044306618071518
ARHGAP29	11.665499939413296	11.472517600045895	11.613102380058718	11.825861146862104	10.971164786341557	10.701354797142697	10.539356213983297	11.008240296041809	11.152171862404291	10.419472584958813	11.79909634977001	12.055094656205705	11.629400040348234	12.350145081437221	12.233008976668954	10.653197476484264	11.117189503844939	11.031880134725641	11.477037137172971	10.819598992068865
ARHGAP30	4.59392	5.3580922061086955	4.461440744085429	4.269393511539603	4.080739943330551	4.61946	5.668567560305984	4.959850123777806	4.5060929725597205	4.152322825074839	4.365009361485749	3.9380193717951406	3.9463861329402024	3.897920806486866	4.218269846931315	4.129133842716459	4.4524581501861356	4.255077147033765	3.4332290232609255	3.9046
ARHGAP31	13.17463552814157	13.607469017386245	12.57406792470129	12.820021928435462	13.123381039055749	12.530586681079722	12.818739829368864	12.601924789201169	12.340937075976564	12.316345605893748	13.200751933453404	13.08171967093576	13.28044598502919	12.460572309644304	12.849918586456843	12.765561726008857	12.996486105586156	13.150192104474478	12.696785627395277	12.573528987909814
ARHGAP32	10.730629614595474	10.898812942915221	10.65825053906549	10.744392729536495	10.461793626520077	10.159259470780928	9.729461730156263	10.40248595574118	9.960619496645064	9.598060955802087	10.577337525006103	10.694355402900529	10.992175898523193	10.29625951525441	10.233381535972857	10.491194280229598	10.648635262789254	10.93154071990981	10.750557017985157	10.197659164691197
ARHGAP33	7.374816295904079	7.086456192001063	7.5302138034186346	7.472662994081913	6.9730280410641345	6.268735363161584	4.87003	6.653999640494547	6.044245648625313	5.75788	7.150386352894516	7.188043133575465	6.996381674684766	8.124160192885466	8.016970810191742	6.159326628422794	6.498752677479971	6.641728632153432	7.6483769947198335	6.444057006675957
ARHGAP35	13.352799432326867	13.065541152370375	13.169816086319173	13.255595259253317	12.75108747598438	13.266392674861073	12.95785256042576	13.292553160980196	13.237011359068038	13.079305504646598	13.060745391815475	13.219033585225283	13.343266633390263	13.352761187807058	13.37725587010841	13.005501381435986	12.770923502808602	13.515818734280428	13.669918507283528	12.66194112247967
ARHGAP36	3.4332290232609255	4.038637029181743	3.4332290232609255	3.4332290232609255	4.283188355047842	3.4332290232609255	3.4332290232609255	3.4332290232609255	3.4332290232609255	3.4332290232609255	3.9146117540608825	3.4332290232609255	3.4332290232609255	3.4332290232609255	3.4332290232609255	3.4332290232609255	3.4332290232609255	3.4332290232609255	3.4332290232609255	3.4332290232609255
ARHGAP39	8.996180259415155	8.82505	8.864323117730855	8.59143	8.556655425214428	9.756731720498948	9.12867	9.836201417300318	9.26286	9.336509189358383	8.660096922167348	8.813678251794395	9.261297434764645	8.856275450187304	8.523827740159058	9.202514635637607	8.744954911899748	9.406337690974604	9.45044	8.446430673389255
ARHGAP4	8.028026758738159	9.01194	9.12907	9.323258414123316	9.17118	7.672471539682662	8.604145948025979	8.606672522402333	8.465397576611828	8.726856971529454	8.068387862914973	8.758882337412624	8.470319312325229	6.807560824336138	9.584732452560452	7.775175794892076	8.460942592294751	8.952192601871502	7.148043888989138	9.070899071838934
ARHGAP40	4.254997799292653	4.073463103250478	3.4332290232609255	4.192043092439777	3.4332290232609255	4.211880950337338	3.8693453963116924	4.314864870540098	4.008721948620045	3.4332290232609255	3.4332290232609255	3.4332290232609255	3.4332290232609255	3.4332290232609255	3.4332290232609255	3.4332290232609255	3.4332290232609255	4.247112392199892	3.9576413521916396	4.104853884700067
ARHGAP42	9.989558287121557	10.622879467455293	9.947313149121095	10.376474335113633	10.479702846846108	11.363517276499083	11.681259068033357	11.245435651814432	11.553571683123469	11.097029523534818	10.384825499615461	10.553946654917976	9.97678	10.435732552713723	10.089808259314918	11.26315651837652	11.36800810491298	11.408467286627394	11.445461147739605	10.846814588697473
ARHGAP44	7.105961021917866	7.1943529701369915	7.602874447924289	8.314117206787733	7.144239121794941	6.948675745219508	6.470366747140651	7.020626286866015	7.328177926542877	6.9394304521448555	7.717151992813544	8.30445	7.653453321344279	8.201305665741677	8.126060243903865	7.024103159062363	7.404752748553676	7.397914388020714	7.7232407876573586	7.691253339725223
ARHGAP45	8.803348629635341	7.521532128990461	8.647538501638486	7.911509912134749	7.381815573609421	6.99234	7.978340589424262	7.815268283229139	6.058525989937447	7.226687296714405	6.66919	7.066772016367915	7.146931416271167	7.869556815415172	6.682922723101441	6.7999451422957975	7.392963412916385	6.866783218190451	6.974877804103594	6.788827566754977
ARHGAP5	11.276318383204204	11.408468269810017	11.53532036591563	11.276425435089733	11.133308550039722	11.171870668791673	12.089095851241792	11.78578264310022	11.534518611602664	11.381984243337081	11.566637893526956	11.295312835677638	11.467088425310065	11.565228412992331	11.473575993230162	11.2297	11.255480299789678	11.44383902120568	11.628511868768092	11.346933855314614
ARHGAP6	5.26089	5.947548698241819	5.128934529497997	5.861665345758225	4.946449463769752	4.680317124159689	4.745516230412959	4.2487455243964405	4.514878118891316	4.669010557088788	5.11946	5.724697966490509	4.522164936261255	5.8316187523489456	5.797446358935711	4.6870672469928625	4.629248508031037	3.4332290232609255	4.996147388578335	4.644828754252194
ARHGAP8	3.4332290232609255	3.4332290232609255	3.4332290232609255	3.4332290232609255	3.4332290232609255	3.4332290232609255	3.4332290232609255	3.4332290232609255	3.4332290232609255	4.01517	3.4332290232609255	3.4332290232609255	3.4332290232609255	3.4332290232609255	3.4332290232609255	3.4332290232609255	3.4332290232609255	3.4332290232609255	3.4332290232609255	3.4332290232609255
ARHGAP9	6.0581194694562095	6.734527475786441	5.771167069724133	6.478881920324775	6.009840628583993	6.785569455489908	7.1064749687111055	5.5092816838922785	6.444823747108514	6.416655405966616	6.620637962171361	6.793508136121709	6.382821360150817	6.691421662040238	6.612735168656634	6.866224302958548	6.974265962563349	5.835259112075913	6.620787651907877	7.124359287149441
ARHGDIA	14.48540251829686	14.438625141569071	14.207128327702554	14.165755172880715	14.627337282891284	14.549059510723142	14.455793709908129	14.45135330265698	14.15257971339982	14.5235	14.207711321844002	14.016671988097126	14.019936146489405	14.427700637087852	14.248748017176377	14.562768358073686	14.456362633219875	14.042739913815899	14.192094408230252	14.602913282720808
ARHGDIB	6.183091600180186	8.007418856644355	5.495272017710135	5.703857436615706	6.305994835646951	5.909017775096294	5.418097064504301	5.089564098240144	4.9758940674601915	5.16492	5.7764322006098086	7.2215576950884826	4.82746	5.376757097914553	8.217241241957234	6.032483280249524	6.927408421509474	5.419285811020919	4.698620142548203	7.102979405006534
ARHGDIG	4.2569603162361265	4.167076472215277	4.623691722150099	4.65858	4.327420271011876	4.217512429555434	3.8674120798737803	3.4332290232609255	3.4332290232609255	4.142786278891989	4.265620634760167	4.138666114119807	3.4332290232609255	4.958255739038463	3.883204667065192	3.4332290232609255	3.4332290232609255	3.4332290232609255	4.328948603177118	4.247236037190002
ARHGEF1	11.919664312361602	11.995063830327004	11.89208812484272	11.732910026929758	12.095761516014257	11.957916410229137	11.882141433370409	12.065679539037147	11.82460163466792	11.965375418646857	11.560370715450189	11.69528446294247	11.722597758173738	11.672624950501943	11.796831928632832	11.841559007223186	11.973193879028548	11.701889101567295	11.791153243953673	11.850750140706733
ARHGEF10	11.4112	10.963242678464034	11.488673111176473	11.345420566581303	10.887943743004657	10.161907438551916	8.854588779135788	10.44551549797794	10.047879226242364	9.655191651215565	11.297444890702728	11.307950606794842	11.611991689872612	11.29756744376656	11.33200760972694	10.599105615477445	10.017121410528107	11.044765454343406	10.938523340424549	9.943506485769264
ARHGEF10L	10.909359441813457	10.813537960066743	10.839022753581581	11.44992777690109	11.108613490669946	9.93277	9.644913565478745	10.508709096625187	10.039917124516114	10.40090246990803	10.825194266483612	11.473633046703165	10.572658164188699	11.64360390248544	11.728002617527615	10.438106760700114	10.73270031464733	10.41743096259055	10.643780581002055	10.457563091027852
ARHGEF11	11.305278493359046	11.782744227823633	11.016188094259737	10.863394685948823	11.286158714681283	11.99039778225148	11.851780812153667	11.77795267762606	11.508637769576897	11.542512925959185	10.9666	11.237564639328106	11.165883816853478	10.757769144136356	11.092629587439975	11.42186515504358	11.548100777241586	11.741225685270232	11.811005657652954	11.341195205476627
ARHGEF12	13.03473452578455	13.1559	13.115518005449962	12.938638645600374	12.823501335559033	13.118921365181897	13.373426621560844	13.316186725395186	13.297557757371052	12.927357447172474	13.162667783812646	13.01023876571476	13.114821525795401	12.672765847768973	12.801484764554392	12.6699	12.622069216416357	13.145936899667955	13.068216573344454	12.409796266441807
ARHGEF15	3.4332290232609255	3.4332290232609255	3.4332290232609255	3.4332290232609255	3.4332290232609255	3.4332290232609255	3.4332290232609255	3.4332290232609255	3.4332290232609255	3.4332290232609255	3.4332290232609255	3.4332290232609255	3.4332290232609255	3.4332290232609255	3.882156437668721	3.4332290232609255	3.4332290232609255	3.4332290232609255	3.4332290232609255	3.4332290232609255
ARHGEF16	5.2113228669168326	4.24949	4.438484581982271	4.186044361760265	5.609720618257696	5.381558438404361	4.541635085499911	5.1397320959933035	4.927178593465789	5.654325843292891	4.4010859110128635	5.335881341502444	4.451035799124707	4.226966594106878	4.608486600641735	5.317381664979976	6.1771197736201815	5.003419725755446	4.872828764158984	5.858360711144793
ARHGEF17	12.809570290824482	12.880238884791828	12.586287542581582	12.647705379735784	13.03532861680725	12.640727002625523	12.425507988505737	12.88984430681086	11.795090345315279	12.273284194845669	12.116927933243112	12.843127485183746	12.026156103259627	12.488363415067624	12.742946575892041	12.285640883465721	12.589510776289167	12.775922133619403	12.41835295138093	12.142817462357963
ARHGEF18	10.805404694074538	10.899769357515657	10.701635577148469	10.654487068631637	10.933398782432445	10.756487403853606	10.734599987615834	10.89948601824919	10.771453647815257	10.853917135128706	10.266075270678776	10.61201594197636	10.672960983258339	10.377777808292665	10.468291752809165	10.359579722997928	10.543374243542075	10.74622637981106	10.367556659051264	10.47182918031057
ARHGEF19	9.350347381670247	9.081977468044686	9.91581	9.030400842102052	9.612006848214744	8.223164659467253	8.344489033804974	9.284734290728185	7.670329156135409	9.11461	7.672574091967758	9.162580669896121	8.079732876088148	9.404312741442817	9.339117906238096	8.001212461167725	8.524358126572103	8.226322249011375	8.762734174895416	8.824887106767314
ARHGEF2	13.697096794993369	13.366495568577067	13.732036839848124	13.264968993990207	12.97688651841475	12.982096098355685	13.62328689161174	13.232986219805664	12.483489800053196	13.247272375356035	13.250364209522106	13.227063226863887	13.782783945694137	13.647148427528832	13.113276682932462	12.67192872421282	12.689665736792389	12.802874060487591	12.66472830636983	12.623494188610891
ARHGEF25	8.037235939465669	7.847363626632169	8.201818619710389	8.95538	7.331570151068967	7.672914413866892	7.243761754960379	8.001490831583329	8.419186207661784	7.5509268753890275	7.66455	8.419949118229594	8.53915	8.485567217391788	8.175783133161284	7.803524274040029	7.253828799970771	8.122010969646999	7.9151524891080385	7.125173273287571
ARHGEF26	9.406244133261609	8.319415806054097	9.63582	9.844113239514355	9.099805038303204	6.96926	6.422623863963807	9.366536513273399	8.014793798573814	7.186515315289884	9.398090098822605	9.532445000112812	8.603301099068064	10.34155231768845	9.841626498183965	7.435276818818586	6.592626680555458	7.380065579755978	9.699119099588325	7.613356362966705
ARHGEF28	9.513114196141936	9.654892481349828	9.768045544376081	10.880298617073343	10.101650220684197	7.921764305565231	7.127988708259362	8.860579567350927	8.883827035330286	8.659548434979994	9.748279076730869	10.410664884536788	9.661903705310435	9.99459	10.566923605095717	8.92459	9.236611259718606	9.982178522381124	9.13452	9.627640895789158
ARHGEF3	9.359840799010986	10.964259944237307	9.148543046351426	9.301416126984975	10.626384508699525	10.015305502017826	11.106802723938216	9.281127626241036	8.989141120165774	9.819087056447852	9.010296593996188	8.981871700252976	8.214834223055622	8.403474964444241	9.135707613781827	9.334875991740711	10.749746191492205	9.641792133551949	8.698916945854588	10.277279318595916
ARHGEF33	4.451244424242725	4.180624364526035	4.777261626580408	4.668021420924472	4.138539499911046	3.912358128611231	3.9025647762919475	4.590604590803913	4.89427	4.813285123237516	5.350656941644715	4.985059815500714	5.471550588743242	5.272471797574629	4.762829594287794	5.440604289016261	5.403467236583069	5.272758319261701	5.33039	5.676183774764396
ARHGEF37	5.6162959200038065	4.593927683332943	5.240897077023402	7.123980973839961	4.573835935972991	3.8302187331018507	3.4332290232609255	4.00222	4.814263773401439	4.0156216677805405	6.158257795764559	5.356967427337063	4.998677957593036	6.600818756224928	6.771905343572239	4.785185644989226	4.098020822546615	4.375949448188205	4.87457	3.4332290232609255
ARHGEF38	3.4332290232609255	3.4332290232609255	3.4332290232609255	3.4332290232609255	3.4332290232609255	3.4332290232609255	3.4332290232609255	3.4332290232609255	3.4332290232609255	3.4332290232609255	4.624390714538816	4.7359124473711764	5.020263953591908	4.528324666853971	4.322045727124505	4.858190297090754	4.717681424909245	4.569316226517389	4.575233817098257	4.367629548280474
ARHGEF39	6.938994422977298	7.051623801745118	6.458437350443923	6.1556430039589145	7.307302226770416	6.957739049679126	5.6931135352247475	5.635044377534436	5.345160700665243	6.1477507189298715	6.369958444442833	5.886898407431957	5.211149997936215	7.523065727072403	7.748290816811616	6.6533108957897324	6.320766503939485	5.6774762176751175	7.80867	7.654149158158142
ARHGEF40	12.60462755435935	12.84809124082068	12.22692831260927	12.057627702679119	12.498302923879516	12.650975475151958	12.420394691243175	13.008409771678384	12.176679095867286	12.49202877220099	12.023219313965571	12.132679366371244	12.15010276652297	11.653575082725945	12.084880024084825	12.161145303732024	12.33600586313976	12.587416100676027	12.066991529716253	12.12331281121693
ARHGEF5	8.222749812074808	7.724016055872228	8.302330485976453	8.491843935034954	8.308439612803625	8.03491	7.784951538723882	7.752247661606583	8.420967880365684	7.991416903453003	8.145097499418187	8.377069441795031	8.085417166180802	8.198753060277204	8.671792918125105	7.637347217640876	7.819102783773056	8.02952	7.588245229586589	7.91128
ARHGEF6	10.639175111503803	10.90163942093692	11.02049175901805	10.861179578877483	10.59599083799105	10.038542637952487	10.223819743706011	10.507555896931391	10.556374869404552	9.867791373627858	10.785606439534705	11.04815344257339	10.844088963984545	10.528945276839512	10.667507098280678	10.089036833301074	10.348665502657912	10.490938984635147	10.10139224333475	9.973497697674711
ARHGEF7	11.424267230630345	11.368495289766988	11.34197649564506	11.024627977391713	11.364815379821998	11.045666188001483	11.101818488716486	11.201711904433044	10.868026170346125	10.947695919546764	11.306894557712509	11.228332742831405	11.087416756083304	11.230476463326738	11.30152183921699	11.047333036562938	11.100544050235728	11.106259386413358	11.149254542327618	11.04672318051776
ARHGEF9	10.035282454567477	10.123412114879331	9.955066504872555	10.010028805594901	10.169133297313035	9.947566656259857	9.817933136660661	9.810618083893337	9.746839000119873	9.834888164181464	9.997364867449381	9.69803	9.332196134181707	9.64021	10.265194083284037	9.793626892115947	9.631103879264499	9.512484249050592	10.04253611348459	9.473380731128223
ARID1A	11.177869751602115	11.285191142255943	11.082601125302032	10.624266180547096	10.966568275686246	11.660028829612946	11.383068176796098	11.666166174739526	10.823942721393083	11.125780369464806	10.806541206278759	11.08920506099508	11.406618982941882	11.12340640787457	11.029340643369766	10.906342042768113	11.028526453917445	11.586727588379095	11.565731015554988	10.823590400904061
ARID1B	11.694042917126602	11.765593109314068	11.595601841983806	11.600950909533825	11.651037017495097	11.691151633470016	11.728457287396637	11.94126499404025	11.854095143568678	11.535287633490205	11.36547877388822	11.618673773011311	11.380439644192103	11.38245569449742	11.508660627779193	11.496258135756854	11.533007087976843	11.930497425173709	12.084711621311147	11.126776706434736
ARID2	10.361353345642158	10.597577346177031	10.437501175103389	10.104939687080002	10.378524229823167	10.295549784497435	10.477551576074937	10.658847633714164	10.187122288865162	10.088294412300304	10.48894165282322	10.480209626244495	10.576421416525033	10.159766257360918	10.187995903769945	10.23207431590051	10.206023615495328	10.79737139562789	10.514386134142457	9.875205748899518
ARID3A	9.080102230474498	9.735382199547752	9.077253778747568	8.648473622403976	9.565537604395807	9.974788987074492	10.209151189703485	10.19827827130197	9.764068921816044	10.170795640263492	8.21108	9.02802	8.696407565970796	8.902883944165014	8.894628581863913	9.54789	9.867422787453501	9.404805811237267	9.445952073778031	10.106533985033014
ARID3B	8.534921064886127	8.016514380487692	8.481655927513591	8.834798107740804	8.242079405080514	8.195485870438725	8.447754828910563	8.548671996544067	8.544534457339816	8.42441	8.50367	8.511412779571776	8.439575941125893	8.546610436641863	8.606980115357493	8.250414968860413	8.386542329234816	8.726973564412349	8.376844740963895	8.423629444545835
ARID3C	3.4332290232609255	3.4332290232609255	3.4332290232609255	3.4332290232609255	3.4332290232609255	3.4332290232609255	3.4332290232609255	3.4332290232609255	3.4332290232609255	3.4332290232609255	3.4332290232609255	3.4332290232609255	3.4332290232609255	3.4332290232609255	3.4332290232609255	3.4332290232609255	3.4332290232609255	3.4332290232609255	3.4332290232609255	3.4332290232609255
ARID4A	10.674397390070238	10.75809277224739	10.786911178115059	10.592385768438426	10.478399906470711	10.41603452422273	10.810336125114633	11.028687228950155	10.75239045907187	10.76730102353022	10.058908390364563	10.095898453079306	9.978707510027316	9.773541602229814	10.032469803522352	10.133570280635215	9.980242101406974	10.257139070340125	10.282939885326801	10.061064949981938
ARID4B	11.390719117292505	11.369507048065245	11.424317764489304	11.436555362567997	11.250722893666554	11.341437053785485	11.607054493080858	11.985127984798702	11.696343689515974	11.573975388110759	10.70208088314867	10.865106530426235	10.891029937699093	10.347426307557711	10.576055955809396	10.842770771909372	10.684357612641412	11.257953785374358	11.198475892836246	10.521582482285353
ARID5A	10.417932064536707	10.343500805547196	10.440106218076304	10.425189360495171	10.134409170100959	10.73063933537243	11.02629821242828	10.647285900074555	11.027	11.12718044508512	9.7259	10.366053134549778	9.701940232481915	9.979892580099897	10.133462649204354	9.878731911153011	10.07427751278732	9.274152199826831	10.196357435289904	9.878573436945738
ARID5B	12.841194630932092	12.838593216016125	13.075513884124572	12.95201580189819	12.66129780780819	11.993867728016484	12.260988540179966	12.667134711262173	12.663550458968151	12.192854752127339	12.82543397571444	13.25772106769129	12.67502077972089	12.926980721903107	13.282036930753264	12.436389271901827	12.622321063550748	13.03945134360167	12.567810534560577	12.212455575320478
ARIH1	11.388075835050143	11.480286219755088	11.5055	11.275914953844573	11.465618900171068	11.382911943783949	11.746999828184762	11.509276397391018	11.28506559636075	11.357053093771116	11.428042245457037	11.347702463757475	11.498525658241586	11.206300242344321	11.321719892999498	11.35181063443735	11.149904027242995	11.342181696213114	11.242912748880855	11.29761521802357
ARIH2	11.428449126206127	11.337112390297271	11.460191069395666	11.531891969653042	11.322530122262318	11.431299191803147	11.522362740819801	11.569436572058073	11.584268002154118	11.51003594080253	11.549571948935283	11.55986544300889	11.683501706876905	11.5012	11.43328944801084	11.43960887300049	11.439744746856087	11.450578806400864	11.39962567760082	11.335306440983738
ARL1	11.291325250528363	11.447112746678432	11.506146675607974	11.621765650796398	11.605402886490028	11.455860378927767	11.795083722078394	11.321221153786723	11.54384309814335	11.47377672453354	11.58652624950396	11.235540950813265	11.243648724999355	11.557385060437095	11.537996005552497	11.410662812338694	11.255050481724632	10.899944478911982	11.229647169963132	11.515488248510515
ARL10	11.371504053206667	11.071434151556234	11.261395244579184	10.642191472025399	10.82618733026469	10.566787357542502	10.532407890151823	10.7782	10.275914789289573	10.467497055389256	10.257724318395244	10.615890338592703	10.231286704840594	10.703391348083775	10.457094759056318	9.79733	10.109820909589455	10.400669305147494	9.872110147677041	9.477685322585813
ARL11	4.443537888782007	4.557468444467004	3.9998986347971295	4.213095566700408	4.902444246665977	6.196290834119812	6.104522946886742	5.7420948052947764	5.198681071411756	5.746684652558978	3.4332290232609255	3.9458859472549817	3.4332290232609255	3.8962827487899774	4.332130777045195	5.339593121881428	5.491595456807599	4.3749514015673725	5.170241354048279	5.241231324841828
ARL13A	3.4332290232609255	3.4332290232609255	3.4332290232609255	3.4332290232609255	3.4332290232609255	3.4332290232609255	3.4332290232609255	3.4332290232609255	3.4332290232609255	3.4332290232609255	3.4332290232609255	3.4332290232609255	3.4332290232609255	4.041369397093379	3.4332290232609255	3.4332290232609255	3.4332290232609255	3.4332290232609255	3.4332290232609255	3.9322805545218698
ARL13B	10.56018413434953	10.789842932850153	10.759131628043644	10.572253920834415	10.802285741991454	10.17746809886389	10.19988204276464	10.706274155321513	10.139855867160868	10.183121883645894	10.660794244802801	10.780998003005132	10.631033451755773	10.392643528947502	10.606499870248793	10.52347927715003	10.355622253250178	10.433587075325114	10.363913727649756	10.236332660880622
ARL14	4.539829518437205	4.093491190733905	4.317282927812964	4.296635743127188	5.052300317175971	3.4332290232609255	3.4332290232609255	4.137941333247091	3.848063870416464	3.856459662366433	4.4232403725901035	4.706586287303669	3.9229774255126957	4.665957647947324	3.873422756824978	3.4332290232609255	4.2209643429889665	3.8964616701207335	4.1536840530144445	3.4332290232609255
ARL14EP	10.939419555822242	11.088861937222273	11.218491496333783	10.96	10.879666377910269	10.937004931385692	11.188422863757635	11.213300884730053	11.018349817296496	10.861310148808451	11.295810463318622	11.27558130965726	11.353593236597575	11.080048774586745	11.077695603775704	11.146605005961106	11.050468675441387	11.078969798833185	10.948295641446968	10.686299861014676
ARL14EPL	3.4332290232609255	3.4332290232609255	3.4332290232609255	3.4332290232609255	3.4332290232609255	3.4332290232609255	3.4332290232609255	3.4332290232609255	3.4332290232609255	3.4332290232609255	3.4332290232609255	3.4332290232609255	3.4332290232609255	3.4332290232609255	3.4332290232609255	3.4332290232609255	3.4332290232609255	3.4332290232609255	3.4332290232609255	3.4332290232609255
ARL15	8.414381322543072	9.602155841091598	8.23163	8.659587983155776	9.03526	9.095552367823798	10.130601914242236	8.692566323056615	9.280615613003638	9.003758871036766	8.844429259699089	8.591938640246516	7.727404107982005	8.17704	8.66833	9.109661652640245	9.828425594668833	8.494375946752813	8.721952193775165	9.506035890098442
ARL16	10.882849802208833	10.420986147390146	11.014143468005887	10.763756015436513	10.473338574560502	10.953821560309729	10.53488601830315	11.167891725179022	10.83035689438686	10.734226815396084	10.335023404055983	10.613607978187117	10.630672415597843	10.333246572129378	10.3607	10.918804922634488	10.634406625677675	10.836534888539282	10.726772795227253	10.42291143520036
ARL2	10.652440200278614	10.543689464286384	10.601155547992139	10.940185372905447	10.670764860864502	10.87580169248045	10.482061282802592	10.664743531405776	11.263303645165214	10.951698669422953	10.34452928439242	10.308035323849282	10.08301119761514	10.747289540361457	10.756042848556104	11.019381317781376	10.666828868773138	10.34212145106471	10.860773000451074	10.865356130395517
ARL2BP	12.05038048403968	12.228699245823549	12.06551560418165	12.46945113760194	12.140791098367961	12.1105	12.07787411420923	11.873271340328774	12.274665543508075	12.11307608641595	12.70680964751501	12.651520144988453	12.453296716728667	12.548409830423724	12.653060195328235	12.670572907030234	12.554757167818805	12.417792452161509	12.406460539430256	12.799647828068922
ARL3	10.164028967921638	10.426582904137423	9.869303538201908	10.228533516230113	10.406303569663635	10.707074492775574	10.8329	10.54901507298463	10.899559702339856	10.86501137793767	10.105609802701814	9.89911	10.12993141694966	9.944863465691219	9.74156	10.428777352885907	10.220386193046659	10.017206363420385	10.207200721994276	10.203416021703603
ARL4A	7.763052138833287	8.104522369608908	7.193183701460612	7.252611843460421	8.226983476442753	9.231520040592837	10.205715785772034	9.082663907063935	8.742077297884835	9.515002507086706	6.806790386013872	7.074030824223794	6.437900854877607	7.9956736842153875	7.342942739896513	8.165370163792822	8.672632416185444	7.612236520489938	7.691423712818659	9.070757637643037
ARL4C	14.751356575899381	14.380397903961677	15.030956086067173	14.425704338355684	14.60627302473049	13.607871532125655	13.681284491478628	14.706344916736368	13.08217082694093	13.888140725612926	14.934450480010211	14.598761087285522	15.325707362466806	14.044504999118356	13.984829777256309	14.089808237371285	13.950811458750863	14.457796121132626	13.732671044729635	13.653376311755036
ARL4D	8.8286	8.084655577982714	8.807986012439285	8.857892201164603	8.008896141738681	7.745480424318467	6.8727948255288815	7.777158539203172	7.359039437425505	8.086683768999174	8.073703872685133	8.728698239843972	8.489304613157731	9.048103634262525	8.424040042820131	8.128139799214834	7.3089162605961855	7.763452728142354	8.244053386761946	7.222224878803132
ARL5A	11.753515430622516	12.15757532076393	11.912548297842166	11.74399170586733	12.188455175406334	12.207267022241433	12.328659095404374	12.697477486681997	12.578893205009914	12.310120404884865	12.020905732810414	11.816841687182144	12.187419488142337	11.76328659800753	11.681836178829608	12.52455196757114	12.17444034080441	12.587310758233375	12.488196301188239	12.20454651348479
ARL5B	9.77545	10.139957823193159	9.858764060430385	9.644113437063693	10.16455780203394	9.399994714999046	10.18995524387247	9.885885950023765	9.541334860316224	9.914821253191443	10.29376084759882	9.9979	10.343319869241473	10.080994988619548	9.734858140076637	9.86246	10.04065471218892	10.05169444563648	9.882810222158028	9.726926965598743
ARL5C	4.000735109903547	4.686341121162396	3.9190024906113607	4.3957573328595165	4.605918737316532	5.584470182016052	4.8712363346951015	5.568901167133993	5.318725026633452	5.072104251016477	3.8911595966063985	3.4332290232609255	3.922472686521627	3.4332290232609255	4.772433586356987	5.019323471503381	4.140137473890467	4.894609731749184	4.542616117506514	4.157761530879463
ARL6	10.364776209108099	10.692582366316532	10.373753508972868	10.395198680797094	10.263336680033836	10.141636843427413	10.421261642250101	10.30949258216377	10.241696430796376	9.99619	10.569738113839074	10.514373550349463	10.520462848625915	10.239298213263202	10.278516022313218	10.412321120260374	10.492114462249548	10.282404491775948	10.13792108338592	9.95007
ARL6IP1	12.114712707881777	12.742256710867577	12.037781621803019	12.4193	12.563964202282294	12.572537831463876	12.562215981378975	12.224543160694255	12.814078719250615	12.371334415315207	12.202043684183582	12.278538007366338	11.73991944644647	12.112924691992063	12.549462932047437	12.67621783289527	12.706074148864815	12.34202940229881	12.262397256312948	12.932983800922038
ARL6IP4	10.173381713758276	10.12195599488231	10.141047303502603	10.269366591822031	10.262148869178567	9.983175857983156	10.011313023236134	9.686241725250857	10.254093755051587	10.188193351619425	9.900254970841974	9.947546787564418	9.782065720159494	10.187409428841283	10.224621300177674	10.00597828485021	9.667013188543466	9.570985424132457	9.685950574424922	10.131516429011615
ARL6IP5	12.1509	12.35415761112818	12.538787320754999	12.937147112977831	12.528582306917361	11.760951018975236	12.432271171053534	11.888888323538566	12.549519316130668	12.18958395104411	12.784514988643496	12.969191092172258	12.400842953928992	12.681156569746248	12.84157553225002	12.190467287622463	12.313659459770449	11.944033799205583	12.167482110433253	12.50392851139133
ARL6IP6	9.647437135823354	10.05812853987239	9.799541719017556	9.310967999739265	10.318668224565535	9.840293596527937	10.173682494060087	9.801312986191508	9.726482943069158	9.846672214455268	9.66909	9.764933823208922	9.723858548643772	9.755884715874565	9.840523071648896	10.136972872543407	10.271339065268275	9.871452183683253	9.733138691895853	10.195334095209313
ARL8A	9.675235057133705	9.766393439902343	9.648652576191143	9.546597090313645	9.631984841120879	9.889979253716165	10.477981425371292	9.8826	9.846140834377298	10.157097597494255	9.261156840979025	9.830469744738572	9.667322467656664	9.696033629194133	9.616912997027816	10.044329850186491	10.124844609167075	9.854294909022446	9.769580078937564	9.968833262810438
ARL8B	11.413814114840466	11.590579589214082	11.513081655423141	11.623179220247293	11.568360496321821	11.946188179310832	12.085624648439081	11.724910774743007	12.027424427716536	11.869950048044773	12.181447934550024	12.0587	12.073614941471652	11.838574990953385	11.84091315363282	12.361678552183141	12.21211950124188	12.082350238298302	11.927951126206645	12.394502327553882
ARL9	4.6933167917459375	4.651236962652257	4.395904048067141	4.731296591435228	5.076510371906056	4.722649963252258	4.885346758573945	4.881968127217911	5.764793168120936	4.88419	4.559472832676349	5.1753053427840845	4.689843378562437	4.213161316838074	4.750783166464027	5.160497445719285	4.467590363345925	4.866015685897279	4.6607676544015355	4.4587620444804275
ARMC1	10.299826238414088	10.726852341933846	10.33279677562054	10.368842002783461	10.713682584994809	10.791159248511683	11.06622811315152	10.56166164128026	10.727306691929828	10.753587751547427	10.754085432902295	10.771000510122795	10.613534954099643	10.509823395162421	10.702158349617171	10.92881671010944	11.006019432516535	10.668463016312057	10.654013778236278	11.007207376038382
ARMC10	11.584903832181462	11.807653875944427	11.737232811252298	11.860379211081696	11.22069141361276	11.176132337834254	11.002847141885868	11.253406121394402	10.959035293983751	11.08745482780954	12.001639745371515	12.014573630615187	11.601425177703412	11.994609639969232	12.016276042768062	11.799682341905143	11.683032544922227	11.562902219587373	11.717644409116009	11.564344868963111
ARMC12	4.49904	4.281957666382674	4.367848893667381	5.435646953168911	4.024530256564131	4.443729991728796	4.524887934094451	4.798591421873042	4.760036269990984	4.748772142470168	4.790889505873021	4.577866194126121	4.001974805502186	3.9495542747700183	4.451982793350995	4.328628760154097	5.569145728025885	4.70376	3.4332290232609255	4.087431668169386
ARMC2	7.060797547509321	6.829194450153253	7.328267983735768	7.782299076411573	7.0156636683835485	6.72192	5.95972	6.967196107403408	6.702304001959097	7.03311	7.430376604595639	7.235493213399908	7.759413989229848	7.073353773341764	6.855683833855058	7.296317494092508	6.864807098781094	7.248980121456766	6.563684696148233	6.639489172686324
ARMC3	3.4332290232609255	4.082349498398882	4.2163465670507305	3.4332290232609255	4.26186	3.977674446418351	3.876025310493692	3.8372641408353996	3.4332290232609255	3.8508721452228403	3.889996117043118	3.4332290232609255	3.4332290232609255	3.8853055731300854	3.4332290232609255	3.4332290232609255	3.4332290232609255	3.4332290232609255	3.4332290232609255	3.4332290232609255
ARMC4	5.46932	4.625824061651277	6.098165514811151	6.330676926364731	4.745701566760977	3.4332290232609255	3.4332290232609255	3.4332290232609255	3.4332290232609255	4.021776412293273	4.3289	5.308849126718608	5.122476537278216	6.518520204947105	5.5071126052789525	3.4332290232609255	3.4332290232609255	4.148050356881539	4.2200486354323195	3.940691845803703
ARMC5	9.36363	9.264056431313648	9.188956991152086	9.459000050200464	9.221614171173366	9.545265720239161	9.247978955223477	9.50862	9.593543338129459	9.562655996139656	9.082782981346382	9.24755	9.14386	8.991342736541727	9.053773391020647	9.571125908258436	9.104356777670215	9.431499392731046	9.370363778244542	9.552738308807372
ARMC6	8.986351516670295	8.87054	8.406221334203401	8.805581623848063	9.108454968334911	9.25213	9.065503086531558	8.62346	9.162329338105621	9.109473908766349	8.545914665260772	8.615142886776502	8.447841957490583	8.928784465297445	8.897125897433064	9.199257078685285	8.968389086459515	8.58002	8.9901250154851855	9.239452406439122
ARMC7	9.975904259958867	9.739220096557574	9.741686759671838	9.401649346158122	9.805618435050532	10.236326062576389	10.086632894713102	9.899029509230182	9.857165795462272	9.828716122367423	9.596436033357922	9.620930281891527	9.660272206053254	9.553069057827573	9.49198	9.835814939895352	9.681416740278038	9.868770503890493	9.699007852281202	9.758893408944916
ARMC8	9.362991353639801	9.278340544168302	9.538318237446038	9.471283423729313	9.195973910003946	8.968082499229464	9.105719243800024	9.209811754634986	9.099517688244301	8.903122193908029	9.83793	9.773786447088844	9.846425563355236	9.669241620261387	9.550051831425389	9.105272010876512	9.2261331837112035	9.398008003079442	9.33992	8.818451631829738
ARMC9	9.706372818823521	9.253910389941185	9.876598761271996	9.817364225810724	9.414422571022175	9.57808	8.617993088312842	9.795089383094977	9.420871518913886	9.242899871591334	9.805196085487683	9.665856795005153	9.880588642524685	10.135100343743517	9.53732	9.439124566870511	9.394699248109497	9.873226883693087	9.837917862639259	9.356940535425283
ARMCX1	10.010990049358355	10.623323334736096	10.313636741142263	10.726271344298167	10.470758076917804	10.478739774667888	10.587595833115008	10.416257894142994	10.065877186339145	10.457243766368544	9.845101235090057	10.25304593828435	9.335684725671813	10.173961319273987	10.398103646303067	9.34697	10.054316255063734	9.60033	9.895006531864835	10.013806338314264
ARMCX2	9.511662552968826	9.665821925331748	9.492279373077812	9.85099	8.951819074515415	8.71626	8.55367	8.757219912408852	8.305566006679458	8.36432	9.070131529751647	9.489296223897515	8.841268472420248	9.567251562945923	9.850549442562192	8.41703	8.6989	8.798611827761313	9.037406007479616	8.43868
ARMCX3	11.842327715203215	11.995544026264035	11.875811920159896	12.110563952468295	11.747783089499068	12.230609868168822	12.62477386288049	12.31185378532592	12.334269924274832	12.172758775313168	11.856256601332387	11.845805018394124	11.913123851254573	11.532589268802255	11.572202411113393	11.94094303573493	11.816481285381496	11.866686591240237	11.792504567819442	11.745799263326253
ARMCX4	7.353460559323521	8.6692	7.245871436431511	7.542561807680774	8.464547943368439	9.072127797438913	9.362461162831021	8.470165767547595	8.097139087227823	8.675049153350027	6.396850558527015	7.661044645630865	7.247345094260301	7.0767220110226985	7.253851166266195	7.279865875734223	8.005394663128028	7.654811237188654	7.389436847587239	8.03111
ARMCX5	6.940599469797077	7.103593670531051	6.9609010742385715	7.124491547179083	6.847673291233572	6.889057400325341	6.87211	6.790186305775887	6.461982662980285	7.105857138718789	7.262088518150091	7.203314260949801	7.362911373588773	7.460352812455019	7.592687112914857	6.927007717265673	6.099591174580057	7.075475182466783	7.0933452853768495	6.88561
ARMT1	11.21683488250838	11.077885925206594	11.40110904082144	11.386019204652836	11.435952282591357	10.366200120143388	10.562117083332145	10.613199456804562	10.744797048114384	10.605324533792254	11.369354231631059	11.653543356959794	11.200194562726518	11.000635488619974	11.468111442649404	10.830378194478206	11.173882534923703	11.053696156543449	10.652585208548103	11.108921626180779
ARNT	11.596522331082967	11.589377114360852	11.643408540920138	11.426279447592714	11.235511585828093	11.926373291883605	11.670596909317334	12.020397506246704	11.961397977599647	11.557699295031888	11.892937600214854	11.690653268841022	12.182306642921482	11.359187632181696	11.58499987000795	11.841304572886932	11.720139280625789	12.167530252035316	12.176287086850017	11.488804857884944
ARNT2	11.528367857152823	11.084109446012599	11.754238766766724	12.056595703746993	11.177683429120618	11.036381528796179	10.736734322979489	11.140095822322653	11.181379826466284	10.982990292800853	11.459926278109892	11.932767806565275	11.471702361259718	12.208137054249617	12.214883657900563	10.940458562960323	10.886649617686638	11.19932109111638	11.246377070580419	10.697661259227598
ARNTL	9.721389175319178	10.284704670140815	9.443245365039756	8.865952495055053	9.619234629562289	9.788680709328515	9.795980375977457	9.661873836146473	9.320767038999863	9.827962818141533	10.122644211860248	9.789792043461762	9.67404	9.444707266912724	9.681295609913251	10.124675123405936	10.545920785060485	9.832182138832888	9.975870278892183	10.205405413947476
ARNTL2	10.506230015580117	10.959374981634232	10.01388940227659	10.158477742156082	11.044244465651927	9.621692499996493	10.938573896883222	8.976480253096737	8.514416901444974	9.859506824756265	10.39884286091928	10.450074384774341	9.730034921464942	10.858164237849014	9.862813920643774	9.634887167043873	10.260257915477922	8.837094682532813	9.852323680215724	10.76772265739075
ARPC1A	11.827580841482497	11.973604121331848	11.82727623008062	11.938418088242807	12.019007055313047	12.035158160405159	12.088070101733308	11.816519502570152	12.196493027287392	12.168657867881585	11.867523344002388	11.763496967242952	11.693156595289425	11.850100746093755	11.907344051547245	12.310290846305193	12.257850279437823	11.84827705352917	11.877838215456158	12.473497083959797
ARPC1B	14.002649442053775	14.270578266194992	13.869557093094468	13.501002442691668	14.36986403702368	14.344446900201271	14.756032083962552	14.289720976965095	14.302304405857136	14.637571942646169	13.340564980149269	13.831537528199943	13.293966940963822	13.445729625736293	13.74742497819372	14.357896930496395	14.348437400155083	13.640259417331885	13.719579951958352	14.53440443704592
ARPC2	13.930233201363926	14.112917077797714	13.907785950931315	13.986374428561108	14.28375159534826	13.785356642435977	13.985159151074148	13.75211044795005	13.577117541960972	13.955941339593586	14.216859713451473	14.227164204498614	13.648850293873467	14.326218692245568	14.393564457698345	14.03454060014415	14.17500354412668	13.545066690491307	13.802200202505057	14.358284435172639
ARPC3	11.617876935688361	11.977542508158349	11.580053747817121	11.833312152843959	11.899777526650928	12.1036	12.286474015989642	11.833324741617488	12.12250263058741	12.174846898833763	12.13141280211356	11.915725363134056	11.558964914326456	11.74295511216187	11.967402696579116	12.272816494772245	12.247541032280159	11.700776869997805	11.978012791510201	12.353135503646543
ARPC5	13.594073753482801	14.188478855113704	13.521955542163115	13.747170007655281	14.373707422188996	13.90999135204252	14.293022748112074	13.753017131903679	13.7427	14.14377296346702	13.857055597235028	13.728318981453638	13.374808056833546	13.767322444557465	14.084476913275104	14.396958719418068	14.249343253260383	13.60131411609718	13.695721683286719	14.610267664421617
ARPC5L	10.956517062613973	11.480551355793594	10.749284254591862	10.594558003638806	11.6347	11.091299498426846	11.408568967475388	10.971969589397776	11.108845032811919	11.478383477032288	10.832316088432767	10.589194132698113	10.55213225055749	10.447762051740924	10.589904405358403	11.052001790862938	11.217429716264968	10.602254344707227	10.597430008473067	11.2947
ARPIN	10.746158916595556	10.725071549348309	10.884050939451427	11.271345019986134	10.604877568111167	10.290485944282027	10.569737276332916	10.252727715414842	10.355255327759414	10.465782817381482	10.610976657212516	10.958240210437742	10.279967334983073	10.862377056372825	10.931035257566114	10.635311660968432	10.270606218422618	10.34516807731426	10.330509213302468	10.452556672475644
ARPP19	12.318661647540797	12.572573633017933	12.360254562780314	12.479738303596184	12.569545303925219	12.190500832135326	12.377084706723696	12.235672274853531	12.130822655160577	12.149957056345105	12.858092823434431	12.652854119255277	12.729512936234041	12.47063067851385	12.555313561989365	12.631691701547004	12.61051044809212	12.427267041501134	12.498744712898231	12.695141851674611
ARPP21	3.4332290232609255	3.4332290232609255	3.4332290232609255	3.4332290232609255	3.4332290232609255	3.4332290232609255	3.4332290232609255	3.4332290232609255	3.4332290232609255	3.4332290232609255	3.4332290232609255	3.4332290232609255	3.4332290232609255	3.4332290232609255	3.4332290232609255	3.4332290232609255	3.4332290232609255	3.4332290232609255	3.4332290232609255	3.4332290232609255
ARR3	3.4332290232609255	3.4332290232609255	4.312484196706053	3.821896615401286	3.9667995019612983	3.9977355376541626	4.061988166043838	4.413190417275948	3.4332290232609255	3.4332290232609255	4.338603308248028	3.9343908355113846	4.868017440811864	4.599612748991958	4.583450903442346	4.268111832924876	4.228113667872778	4.792060074593429	4.449503759001047	3.4332290232609255
ARRB1	8.767120216692817	8.270033115670532	8.716675210942228	7.694737077961963	7.126337920165416	5.914660131688404	6.0719596634476085	6.4165702432472225	6.110989360195715	5.504796478950746	6.9083311562413625	7.288262558246357	6.0779037645410385	7.541843974927611	7.100376462844019	6.192706166891136	6.264847869952653	6.1726615668518985	5.996397379559618	4.807453911501187
ARRB2	8.734666607544437	8.694235685464706	8.837759435746916	9.08892	8.858445847442777	8.43625	8.140610406185223	8.284353862471198	8.617266363264049	8.362214215737621	8.927774416030124	8.710978440504958	8.856527587420008	9.058268175007305	9.134134730595305	8.766975141061584	8.653161696654621	8.934050495789654	8.67542	9.132546909283638
ARRDC1	9.544101313051389	9.599095844161374	9.314719316983835	9.347208155404761	9.506662983660139	9.664466257505682	9.693895205765603	9.421450665546427	9.44132	9.569382803495328	9.561929806784336	9.549206776005375	9.36915	9.574249789017788	9.67574	9.781807185058147	9.630367627852879	9.6212	9.537713030068875	9.905489360807382
ARRDC2	10.420961240289241	10.038568784891137	10.44423781049536	10.067574649929803	9.997836157016044	9.211795062006868	9.514956066393921	9.942897515095423	9.684936417783092	9.495885870857899	9.724224362965082	10.35063147105115	9.970010296496389	9.89393	10.285874082747682	9.47708	9.437632851509685	9.776824347421268	9.215871541018892	9.282362559646007
ARRDC3	11.728341289859426	11.791824082899087	11.996854380490387	11.950923152086169	11.282478982487808	12.062366696058543	12.47591413073055	12.347490761856763	12.80900834393975	12.050605299832739	11.645267360536808	11.99361785954455	11.546226867628823	11.365325622713314	11.052363079062841	12.139588301446457	11.905872784211558	11.915657681840612	12.081118861890367	11.795944137120381
ARRDC4	10.71952498026503	10.375862476592951	11.12611500704932	10.071882254809793	10.062443416649101	9.441696650935578	8.965589614976082	10.290439877669963	8.997441794092587	9.35739	10.332759891806479	10.451172606135518	10.683689262538492	10.305842156288891	10.601685473528686	9.204114164925269	9.528041138968048	10.280954375582578	9.419521272571986	9.302079312525045
ARRDC5	5.233911952500324	3.957387847397789	4.575801033757802	4.278715232564914	4.401085277007013	4.308577931519457	3.8709407197141315	4.1225167797134254	3.8413237194845125	4.707840174013381	3.4332290232609255	4.639451147951133	4.145930333268849	3.4332290232609255	3.8823836096631603	4.114750659469643	4.459505386848194	3.4332290232609255	4.167827064047942	3.9074694746953655
ARSA	10.836857119675127	10.758320867928257	10.604535954177129	11.226972629000374	10.44805735933276	11.250957054349737	10.672028449257539	10.714712704154637	11.403571190787204	11.213921158744393	10.655119367540907	11.108403119854671	10.70720159221814	10.484310125802836	11.088922447485466	11.117135318853787	11.125103813099859	10.933787480774823	10.646799176114744	11.27749105228068
ARSB	11.15635302305999	10.702251438323126	11.192410320536336	11.514725134830725	10.971925739660273	11.273665876425907	10.97676856781677	10.988371510299398	11.263936467469543	11.021684219186312	11.845764125743754	11.140449098727462	11.532411742135396	11.593627681610114	11.566967608158922	11.546370375130401	11.115821823680818	11.244816359674353	11.723299509932472	11.361023944577687
ARSE	11.329673587461482	10.74880386931812	10.78622391363958	11.320570448246155	10.378570594243902	9.921421616037884	8.717585739797375	9.695856128968307	10.086739760257755	9.485917187025382	11.451813457217984	11.871392514777702	11.009338169919184	11.825985402036707	12.136354349455022	10.277858558054097	10.373944701149078	10.979907138627585	11.217599834185327	9.859767258509317
ARSF	5.068432992529212	4.255792512737088	4.517910412316527	6.502941289491806	5.3044601433000524	4.458025412693801	3.8710147924299134	4.315370330017049	4.851208566914314	4.25248	6.170174935854897	6.546056595547698	5.986662598204396	5.826006584420035	5.574001277103935	4.843742411163015	6.057719853031082	5.553817369926835	5.704659182468417	4.808506285971211
ARSG	7.062405152389597	7.062168961840991	6.971833495679697	6.582062913754457	6.543050466488911	7.284112653120498	8.26042	7.113341364352396	7.858136140171341	7.547294763580428	6.4182751622987055	6.7507861740238235	6.388292865937582	6.827998235877965	6.584130564965342	6.43751	6.459501641226813	5.812220289661195	6.659306336422411	6.8539651746485095
ARSH	5.541380115770779	4.734822283901828	7.211731262517241	6.190786769313279	5.810988360854104	5.273772573744224	4.628361103969611	7.630960487744109	5.857138505657917	6.271574596847681	4.827374253323057	5.141909612966321	6.626799357374029	6.317950238345103	5.3864	5.114494066733181	4.189813772507374	6.909936064846089	6.48532	4.7508495070316235
ARSI	10.61777572036189	9.93193	9.791256499950828	10.307290937883995	10.667699188356258	10.950172027970375	11.090234909917735	10.193735776808317	9.80849	10.840990144843671	9.786233143514172	9.518197146274717	9.279939029701106	10.004436281857394	9.9428	10.66743129993888	10.508651430679786	10.125356112751733	11.291530213593916	10.957143924591955
ARSJ	11.026463007040338	10.69523111227586	10.99634535254861	11.134294048534452	10.791660034040229	12.952494934161459	12.551448339644532	13.21594251534375	13.435055869408622	12.83735965619397	10.836111050546004	10.050556260067937	10.97340978072353	11.09087024245673	10.055854356791432	12.037163730881991	11.107293321030511	11.733294950949068	12.973993003582489	10.648167188964496
ARSK	7.804467833701974	8.034748353674892	8.456845358589932	8.206916102161367	8.080914513579023	7.360675881966337	7.3318140577068815	7.819714452728746	6.970263546540338	7.354077064733374	7.879600069950178	8.724154219056887	8.263790102613001	7.7434675427621364	7.9195181358176026	7.180034786891365	7.991891865372823	8.046274476748321	6.805050749854565	7.306859073733828
ART1	3.4332290232609255	3.4332290232609255	3.4332290232609255	3.4332290232609255	3.4332290232609255	3.4332290232609255	3.4332290232609255	3.4332290232609255	3.4332290232609255	3.4332290232609255	3.4332290232609255	3.4332290232609255	3.4332290232609255	3.4332290232609255	3.4332290232609255	3.4332290232609255	3.4332290232609255	3.4332290232609255	3.4332290232609255	3.4332290232609255
ART3	3.4332290232609255	4.9984914953803585	3.4332290232609255	3.8084872770623583	4.2088	3.9790487326393293	3.891924831226995	3.4332290232609255	4.247249038805353	5.067900350570157	3.4332290232609255	3.4332290232609255	3.4332290232609255	3.4332290232609255	3.4332290232609255	3.934299139589317	4.312052793432177	3.4332290232609255	4.182637729957235	3.4332290232609255
ART4	3.4332290232609255	4.2684962170880185	3.4332290232609255	3.4332290232609255	3.4332290232609255	3.4332290232609255	3.4332290232609255	3.4332290232609255	3.4332290232609255	3.850909513671368	3.890359121517784	3.4332290232609255	3.4332290232609255	3.4332290232609255	3.4332290232609255	3.4332290232609255	3.4332290232609255	3.4332290232609255	3.4332290232609255	3.4332290232609255
ART5	3.4332290232609255	3.4332290232609255	3.4332290232609255	4.093422706532369	3.8059918015189895	3.4332290232609255	3.4332290232609255	3.4332290232609255	4.135241434262467	3.8463936248773827	3.4332290232609255	3.4332290232609255	3.4332290232609255	3.4332290232609255	3.4332290232609255	3.4332290232609255	3.4332290232609255	3.4332290232609255	3.4332290232609255	3.4332290232609255
ARTN	4.249244441391552	3.8011474209701768	4.625978336606992	4.802230846948562	3.4332290232609255	4.520114543658437	3.8657429175000284	4.2119326744035765	4.319934264930367	4.944549523560178	4.692580713115412	5.286875276068402	4.995623236484381	5.227381523303856	4.998833832938762	4.388676075364332	4.996567731835561	4.364126085247351	6.01313	4.103344937234525
ARV1	10.295005844874009	10.213803001413224	10.364472698331701	10.343206038093413	10.352106836213675	10.338223675401048	10.649587817652566	10.262624984785102	10.580086771713145	10.57918248091023	10.899448123693414	10.593512520877521	10.80023868612387	10.62702737336586	10.37760507113923	10.861790691758086	10.70584842323536	10.523004246473395	10.587515110366152	10.70511716883319
ARVCF	8.315799041677273	8.289284076790612	8.399051976388204	9.18515	8.56605	7.362534114333599	7.300190452454658	8.123789756769222	7.075967732918662	7.81848	8.01301	8.89297	8.097622953471019	9.028491781495054	8.63135	7.820029887304066	7.3312973838044915	7.908259415664295	7.896991708487728	6.874615523841971
ARX	4.017665668465744	3.4332290232609255	3.4332290232609255	3.8125894937043228	3.9614196445238576	3.4332290232609255	3.4332290232609255	3.4332290232609255	3.833456690714541	3.8405444680174354	3.4332290232609255	3.4332290232609255	3.4332290232609255	3.4332290232609255	4.079525044155236	3.4332290232609255	3.4332290232609255	3.4332290232609255	3.9620592985329126	3.4332290232609255
AS3MT	6.383797571843284	6.626469964645993	6.6967122272623625	6.291508754461797	6.4450382972730305	6.754664178827237	6.348297722948598	6.630145774556708	5.254585799123656	6.323194609224547	6.5435389568388045	6.441840995504829	6.878169775179389	6.622779718874025	6.089074388369326	6.033777091386635	6.697467213924374	6.667753100632679	6.295669400176061	5.376465769102848
ASAH1	10.42701166357216	10.100044519250472	7.2758	10.549055200159017	10.06774024835178	9.525945747499874	8.262577277820416	9.248833296065323	9.071142650646184	9.437655381709675	10.719243409385353	9.120086429433893	10.082719637249296	10.668124668346568	10.815616453590055	9.549286460919122	9.657542495721248	10.1504	9.646641174077603	9.443408587800002
ASAH2	3.8681957952858244	4.647742413932499	3.4332290232609255	3.8345729583133137	3.8244881190332096	3.4332290232609255	3.4332290232609255	3.4332290232609255	3.4332290232609255	3.4332290232609255	3.4332290232609255	3.4332290232609255	3.4332290232609255	3.4332290232609255	3.4332290232609255	3.4332290232609255	3.4332290232609255	3.4332290232609255	3.4332290232609255	3.4332290232609255
ASAP1	12.383466234885418	12.176474857099052	12.297168413287512	13.168416951560527	11.86353836679298	12.98318081170005	12.530693280073903	12.856880192996321	13.525109820485014	12.572090101891016	12.91890786281173	13.41526801166434	13.289323642556237	12.89434580493972	12.709972920017169	13.0557	13.12761251349138	13.476782059707165	13.741829971971178	12.611889032112826
ASAP2	11.232782309364248	11.848664433476605	11.315751238247179	11.546773855824735	12.031593277494167	11.726537616381554	11.809942444274272	12.224945289115944	11.752977146515228	11.827254164008192	11.844352887472034	11.795899380165785	11.489102757645364	11.664489698524772	11.625753076838027	11.898265613129588	11.712249798131888	11.935219784697933	11.921114256425055	11.757665236585856
ASAP3	9.844130835302053	9.200379318286089	10.525863249681468	10.304472166964715	8.910070260908226	8.997144877151209	8.07398	9.661487036830954	9.484407634579245	8.937163925062748	9.254784447890001	9.485952259171562	9.8312	9.858043496562042	9.73052	8.531629281531377	8.379832548691079	9.107090647748494	9.022033427176897	8.011764678654572
ASB1	9.101595150420222	9.241761658849281	8.937030336454821	8.845150739049355	9.281995181359322	9.667413526864284	9.947189032105896	9.841900347600536	9.758220041553283	9.68839	8.955119388306475	8.656836300586757	9.07685	8.871212114896363	8.839474835694297	9.337030004421162	9.140838539818112	9.231817532815946	9.443946862215537	9.04411
ASB10	3.4332290232609255	3.4332290232609255	3.4332290232609255	3.4332290232609255	3.4332290232609255	3.4332290232609255	3.4332290232609255	3.4332290232609255	3.4332290232609255	3.4332290232609255	4.0786115707983255	3.4332290232609255	3.4332290232609255	4.2223541644412785	3.8847348892411793	3.4332290232609255	3.4332290232609255	3.4332290232609255	3.957070847465073	3.4332290232609255
ASB11	4.250264984606912	4.25	4.2001346975347005	3.8202799869085324	3.96321	3.9963997449445836	3.8780904342126554	4.217820618386335	4.014711834012395	4.26338	3.4332290232609255	3.9396530780586327	4.505073553237189	4.334882159483434	3.4332290232609255	3.921373550568421	4.090231297072301	3.903409022287928	4.770923505760246	4.099339819009527
ASB13	10.399070732147209	9.6378	10.810973204416085	10.380911578500047	10.492659780894591	10.018799594113762	8.91382	9.952581155562708	9.36734	10.169097707839896	10.770455672650423	10.1716	10.289794820838127	10.02870558095788	10.45593941461458	10.228800857807808	9.44424	10.213602935702596	9.791022615656209	10.025732825306354
ASB14	3.910013760306542	3.99463	3.4332290232609255	3.4332290232609255	3.4332290232609255	4.321557405989675	3.4332290232609255	4.167491931038646	4.180809347938681	3.4332290232609255	4.050191913087676	4.113015683128881	4.103236471218126	4.389587159512292	3.4332290232609255	3.9000540822057905	4.581164337828848	4.067318282379946	4.28404	3.8826706469372723
ASB15	3.4332290232609255	3.4332290232609255	3.4332290232609255	3.4332290232609255	3.4332290232609255	3.4332290232609255	3.4332290232609255	3.8343205327856382	3.4332290232609255	3.4332290232609255	3.4332290232609255	3.4332290232609255	3.4332290232609255	3.4332290232609255	3.4332290232609255	3.4332290232609255	3.4332290232609255	3.4332290232609255	3.4332290232609255	3.4332290232609255
ASB16	4.9151465004551715	4.626689603645162	4.7830553680237085	3.812598503031682	4.8127484313510625	4.744636513186083	4.3824755997829214	4.21455	3.4332290232609255	4.851362632546053	4.388742261032542	3.9432079760854184	3.4332290232609255	4.083954104539341	4.4336364148159415	4.269689121329558	4.096032826110371	4.369568352556908	3.9588181829721703	5.692792661578557
ASB17	3.4332290232609255	3.4332290232609255	3.4332290232609255	3.4332290232609255	3.4332290232609255	3.4332290232609255	3.4332290232609255	3.4332290232609255	3.4332290232609255	3.4332290232609255	3.4332290232609255	3.4332290232609255	3.4332290232609255	3.4332290232609255	3.4332290232609255	3.4332290232609255	3.4332290232609255	3.4332290232609255	3.4332290232609255	3.4332290232609255
ASB18	3.4332290232609255	3.4332290232609255	3.4332290232609255	3.4332290232609255	3.4332290232609255	3.4332290232609255	3.4332290232609255	3.4332290232609255	3.4332290232609255	3.4332290232609255	3.4332290232609255	3.4332290232609255	3.4332290232609255	3.4332290232609255	3.4332290232609255	3.4332290232609255	3.4332290232609255	3.4332290232609255	3.4332290232609255	3.4332290232609255
ASB2	3.4332290232609255	3.959952228017501	3.4332290232609255	3.4332290232609255	3.4332290232609255	3.4332290232609255	3.4332290232609255	3.4332290232609255	4.01022	3.4332290232609255	3.4332290232609255	3.4332290232609255	3.4332290232609255	3.4332290232609255	3.4332290232609255	3.4332290232609255	3.4332290232609255	3.4332290232609255	3.4332290232609255	3.4332290232609255
ASB3	9.997629440448012	10.081157973736216	10.044309652157445	10.105196188342372	9.90817	9.735796493499514	9.893272337028819	9.891588057125688	9.697807785367093	9.775760330017247	10.14890390193702	10.166871208249297	10.390688214691597	10.257295790537434	10.20251239348299	9.933975692718617	9.740339552294952	9.953348890080555	9.773711871470946	9.913735480845615
ASB4	4.772360358951864	4.491346735799734	4.717637401949244	3.8227167563482802	4.656414790041051	3.4332290232609255	3.8701440580149913	4.756561266215383	4.252926560017339	4.026132594252597	4.071667042837981	3.4332290232609255	3.4332290232609255	3.8829060090940106	3.4332290232609255	4.393131692322788	3.894861013685415	4.235967851570301	4.316435746905051	4.356125143258301
ASB5	7.533972606392073	7.293099664529055	7.404771140685324	7.080953579429429	7.472211535325624	8.482988555870369	8.176759790906635	7.975439941044516	7.8220545210277725	7.883991842121319	7.001969587877832	7.211457215139645	7.038941389901642	7.802452607628128	6.910529452605568	7.9511868821998295	7.6942	7.600883914035689	8.446821895952507	7.827208377397193
ASB6	12.249137043745144	12.104033181997313	12.07359551163445	11.664787496730234	12.415196159709472	12.166101403119601	12.07012483445341	12.308125524803124	12.021638378610692	12.442442841230738	11.484439702675536	11.873643030647743	11.54057117976273	11.822820157113508	11.588405083620318	12.271657525197286	12.24044457701707	12.051016014469715	12.06936720425377	12.321921876473152
ASB7	9.152277561999375	9.311651741721558	9.264157882596212	9.135935558283752	9.055822727629897	9.49748	9.833784789049126	9.321737357835648	9.189560171607498	9.363658041729543	9.33156	9.441011934557666	9.369439408307088	9.497101403078382	9.322346609014614	9.449931055249337	9.370010020416277	9.498909686049629	9.634305595753068	9.323959542540642
ASB8	9.863738610228358	10.013428427681614	10.007865009675545	10.11639274268297	9.832954244696667	9.550899544774083	9.9403426886477515	9.666750691428945	9.833587917402916	9.721166361532452	10.329141812100554	10.264757962680063	10.05321639894832	10.163963193929042	10.269494203840122	10.178582473131627	10.005256304608299	10.197729115501597	9.945449061316927	9.94815
ASB9	4.175155281834166	4.458006883972784	4.967519927889606	4.336403311087287	4.355913969535661	4.511956140157658	4.297240355360885	4.540334564801484	4.440986620004706	4.177612468913981	3.9271133831485243	4.815801340172588	4.211633074850673	4.260092490496449	4.654592189268125	4.75427	3.9763516115202986	4.132474777820536	5.284314287531071	4.136091120794758
ASCC1	9.339212695223264	9.639451751536686	9.27507	9.03761	9.19647	9.343168280845445	9.640840538819813	9.437174029069745	9.232891672946263	9.360086902339956	9.614670217712053	9.545384065356652	9.60955	9.607920841255133	9.434148262100134	9.595134599209274	9.552285998589689	9.58545	9.54852	9.826011047110095
ASCC2	10.257857931290989	10.663807345252634	10.215325229703659	10.23428711671362	10.727994634604928	10.412669765956641	10.510840332215407	10.234083452839359	10.519219266326937	10.61695933307371	10.167322937519126	10.292835964903205	10.265531503270632	10.501311683822028	10.589110654726607	10.662803091841557	10.949385014778144	10.431850988213714	10.655700076170211	11.049114319569265
ASCC3	10.965661231910952	11.191386740387282	10.887204938718819	10.761802898194485	10.998112366404202	11.017563627503042	10.997808149118605	11.278466053795185	10.93258565335672	11.05108101945372	11.369735156498146	10.961510905931407	11.260247198162192	11.187640736788975	11.057389155898974	11.002462309891712	11.079847794027296	11.075719457153934	11.656753007460788	10.876044065701008
ASCL1	3.4332290232609255	3.4332290232609255	3.4332290232609255	3.4332290232609255	3.4332290232609255	3.4332290232609255	3.4332290232609255	3.4332290232609255	3.4332290232609255	3.4332290232609255	3.4332290232609255	3.4332290232609255	3.4332290232609255	3.4332290232609255	3.4332290232609255	3.4332290232609255	3.4332290232609255	3.4332290232609255	3.4332290232609255	3.9063278764823024
ASCL2	3.8412488429736507	3.4332290232609255	3.4332290232609255	3.4332290232609255	3.4332290232609255	3.4332290232609255	3.4332290232609255	3.973499393214473	3.4332290232609255	3.4332290232609255	3.4332290232609255	3.4332290232609255	4.168143728333476	3.4332290232609255	3.4332290232609255	3.4332290232609255	3.9063059940142395	3.4332290232609255	3.4332290232609255	4.251805593645919
ASCL4	4.778285289715691	6.0020775410061535	4.985970000719655	6.13435	6.151725990000866	6.159810839838104	7.19317	6.867169404265978	8.764462554753276	6.924267010146777	4.543255936845681	4.539424728008062	3.9332943362407566	4.68432	4.508722975116904	5.688302843597182	5.941574360610165	6.171818021537417	5.3711525154437245	5.551470893709771
ASCL5	3.4332290232609255	3.4332290232609255	3.4332290232609255	3.4332290232609255	3.4332290232609255	3.4332290232609255	3.4332290232609255	3.4332290232609255	3.4332290232609255	3.4332290232609255	3.4332290232609255	3.4332290232609255	3.4332290232609255	3.4332290232609255	3.4332290232609255	3.4332290232609255	3.4332290232609255	3.4332290232609255	3.4332290232609255	3.4332290232609255
ASF1A	8.906905244930078	9.169098344242986	9.062861051246728	8.79507	9.298611895089646	8.60992	8.848774758135445	8.845901863533362	8.80256	9.025448852702693	9.392404852883189	9.089134741911725	9.150906250310253	9.217627990339258	9.061189277045443	9.096245587084466	8.831012366505844	8.868384902153151	9.08227	8.877669652692939
ASGR1	3.849869020961311	3.4332290232609255	3.4332290232609255	3.4332290232609255	3.4332290232609255	3.8286688059065885	3.4332290232609255	4.227051110805978	4.009107918332041	4.254344061021597	3.4332290232609255	4.140604535890797	3.4332290232609255	3.8875486004794175	3.4332290232609255	3.4332290232609255	3.4332290232609255	3.4332290232609255	3.4332290232609255	3.4332290232609255
ASGR2	3.4332290232609255	4.454465137432143	3.4332290232609255	3.4332290232609255	3.4332290232609255	3.4332290232609255	3.4332290232609255	3.4332290232609255	3.4332290232609255	3.4332290232609255	3.4332290232609255	3.4332290232609255	3.4332290232609255	3.4332290232609255	3.4332290232609255	4.130282244005325	3.4332290232609255	3.4332290232609255	3.4332290232609255	3.4332290232609255
ASH1L	11.926138239626436	11.934	12.064016719095731	11.97213034996924	11.5555	11.489153934085703	11.566587412797137	12.048436101931525	11.630035245143363	11.392321258541532	11.888714915938362	12.040804841723183	11.983590277299115	12.064900511927176	11.987420800301473	11.313112645639743	11.415129056772681	12.000335070909474	12.058693089840661	11.071001514624704
ASH2L	10.505966853297528	10.68934355878058	10.452725308830438	10.501328808611262	10.756336233331725	10.555538176520956	10.535177124508113	10.46402271694637	10.53661084658624	10.617014051672303	10.66583555140266	10.574377721135361	10.753145913180958	10.749432825168562	10.813720709532987	10.659874797560061	10.668962745909141	10.681871078588397	10.708749882624932	10.828909477781467
ASIC1	4.43886	3.959270689143934	3.9866285551391893	4.059708286963277	3.8077241708332217	3.4332290232609255	3.4332290232609255	3.832995923794423	3.8418641261266298	3.4332290232609255	3.4332290232609255	4.156820451934607	4.660612001002661	4.229274328627778	4.687659357486799	4.229987483423149	4.367890995056218	4.102763546473431	3.4332290232609255	3.4332290232609255
ASIC2	4.256835791768055	4.465811264085055	4.580197933975415	4.279644373151769	4.778777649326146	4.899900675173362	4.185632397349371	4.3987592459512275	4.009631207793549	4.8702157005101565	3.4332290232609255	3.4332290232609255	3.93779	3.4332290232609255	4.321666493261054	5.212418808577274	4.552632323322367	4.801104967786476	4.1674805314848165	4.656410958158427
ASIC3	5.908558619910995	4.580034443456427	6.128405720539853	5.520711831867462	4.822541413287405	6.19347	4.595003631536632	5.1277467497391775	4.968830348402598	5.845475026433617	4.744350381290521	5.790279313948956	5.199435339284825	5.361084170535395	5.488447309825546	4.904443507691637	4.668659740928106	5.733923525896766	6.158170899628778	4.722350276600809
ASIC4	3.4332290232609255	3.4332290232609255	3.9828772748946313	3.4332290232609255	3.4332290232609255	3.825292060971374	3.86676	3.4332290232609255	4.00798	3.4332290232609255	3.4332290232609255	3.4332290232609255	3.4332290232609255	3.897691703496179	3.4332290232609255	3.9247405112184195	3.4332290232609255	3.4332290232609255	3.4332290232609255	3.4332290232609255
ASIC5	3.4332290232609255	3.4332290232609255	3.4332290232609255	3.4332290232609255	3.4332290232609255	3.4332290232609255	3.4332290232609255	3.4332290232609255	3.4332290232609255	3.4332290232609255	3.4332290232609255	3.4332290232609255	3.4332290232609255	3.4332290232609255	3.4332290232609255	3.4332290232609255	3.4332290232609255	3.4332290232609255	3.4332290232609255	3.4332290232609255
ASIP	6.810613072961827	6.953442340180512	7.067889275589882	6.6658538275305625	7.129830679865915	7.080323948734973	6.993235863184537	7.823839602438163	6.774507453060989	7.165884100781999	6.768467185951616	6.882101115287503	6.824418882535194	6.028017380975509	6.183719445924636	6.968780224449617	6.976356937961065	7.666290639755951	6.859490904688947	6.934740370865337
ASL	8.14183	8.386108552930759	8.270226500820804	9.06781	8.788999129571804	8.422176304051904	8.741634682359903	8.417463881650516	9.59397	8.883776782028765	8.188629215262933	8.57291	8.498548227244937	8.28443	8.705307503080846	7.834862931073108	8.21903	8.291071264541491	7.769802010477686	8.747400624509226
ASMT	4.871334690863821	4.39691	4.880888325748697	4.275500330393223	4.577404378505173	4.802656886129279	4.180421058319406	4.659686219730785	4.4144724769962265	5.008299234582986	4.826889129592507	4.54397	4.975831565268503	4.534438302478972	4.674320660722299	4.683786351850934	4.460857541198562	5.210784046788471	3.956526178491923	4.372074797207904
ASNA1	11.72665560200911	11.742269785258761	11.521815740075072	11.728152551209048	12.02498894670431	12.173808651860604	12.159846458600372	11.727348086529272	12.282956297505079	12.274311358343958	11.581351144984792	11.5195	11.639038808416005	11.611136601940075	11.55071125547637	12.174146516373792	12.008375466835629	11.647785049598054	11.781172127987956	12.36280051819557
ASNS	13.040287200737914	12.405091568212512	12.98633934989135	12.667169355663317	11.767545157864946	10.885456595789217	10.610362955899879	10.460048693182866	10.002343042618588	10.697682582263052	13.750673495395624	12.862377510588209	13.710054507063507	13.757129359869717	13.431964360631701	11.432683401549136	11.09423272511154	11.873065091418265	12.245675375762863	11.265883300614185
ASNSD1	8.983176709851874	9.292120332086101	9.214626940647376	8.92874	9.32686	9.36626	9.760178594688249	9.217697331134868	9.338721686226034	9.432811738730395	8.784550282523128	8.698846144599884	8.879645356710341	8.654255720173904	8.484571736030905	9.078856268376258	8.886961971700824	8.338651467119053	8.218809080151718	8.80156
ASNSD1_1	10.669123774101124	10.474078092326586	10.488389005581956	10.331281415450524	10.692184495243183	10.889003828233248	11.123123791372334	10.611029079878909	10.809004528270732	10.920220109002159	10.769974593895267	10.733	10.804947732893936	10.624678490642946	10.751913263251428	10.829747399532435	10.807398531325664	10.606493195545337	10.490436852047354	10.773865135029794
ASPA	3.4332290232609255	3.4332290232609255	3.4332290232609255	3.4332290232609255	3.4332290232609255	3.4332290232609255	3.4332290232609255	3.834320532785639	3.4332290232609255	3.4332290232609255	3.4332290232609255	3.4332290232609255	3.4332290232609255	3.4332290232609255	3.4332290232609255	3.4332290232609255	3.4332290232609255	3.4332290232609255	3.4332290232609255	3.4332290232609255
ASPDH	4.535331930781652	4.224732290163698	4.6678213692769335	4.757343868812255	4.224083735994537	3.7020348513361374	3.4332290232609255	3.9741135226068027	5.563970080087922	4.34113	4.408634534333946	3.930950266804241	4.094148675047405	4.026227412758588	4.8503453503971254	5.2564393107562495	4.844752644759514	5.313878357659552	4.8509	5.4725588898187665
ASPG	3.4332290232609255	3.4332290232609255	3.4332290232609255	3.4332290232609255	3.4332290232609255	3.4332290232609255	3.4332290232609255	3.4332290232609255	3.4332290232609255	3.4332290232609255	3.4332290232609255	3.4332290232609255	3.4332290232609255	3.4332290232609255	3.4332290232609255	3.4332290232609255	3.4332290232609255	3.4332290232609255	3.4332290232609255	3.4332290232609255
ASPH	13.058216454855666	13.112075046040655	13.298246668937118	13.300680685079586	12.721492343213509	13.185664055691777	13.318114370797751	13.336564838174588	13.07426525850505	12.988232131877757	12.92241356831274	13.186728003970513	12.925392631833894	13.161009521040903	12.820588510859176	12.552518101475094	12.49539257794852	12.755213341299203	13.36183274718862	12.803191941437086
ASPHD1	11.15460010654731	11.170537238067745	10.256107834021122	10.16201388602365	10.966111688474262	11.945598929989536	11.730652422148289	11.12160753709543	10.919995232607947	11.441587310509291	9.759246944998532	9.827041862221296	9.919374901453084	9.609642346770574	9.819012162153134	10.536834056216183	10.772900928952666	10.280351969869853	10.637534779962126	10.40399359282213
ASPHD2	8.997387650414453	9.483619595526624	8.81038	9.140806731526125	8.714466512321966	8.114557611258059	8.278864811899194	8.39062	9.215681188441025	8.152841046257347	9.54882	9.62157	9.476464316636097	9.217590635415325	9.38119	9.432518201725408	8.975449093730244	9.446634849304568	9.295360630247806	8.855552749773976
ASPM	9.785706450149124	11.30617974686604	9.45637	9.295822556720779	11.136772147070344	8.955185185102474	8.901935010068787	8.489547141048485	7.881107227443133	8.831427457834033	9.753351276921363	8.851354818445161	5.426171391175822	10.81864466142512	10.901141132948068	9.330736270597997	9.868284126246307	7.414947042750912	10.635287346701531	10.514709180656567
ASPN	14.13326103920906	11.878726552963549	14.553143996742055	14.488397491035624	12.432689135985076	6.247140159480823	4.2227594892079034	9.136640306894353	6.179160012138941	6.4865454364669946	16.494225133588156	15.68306346904131	16.27904854779345	15.422118317484962	15.672911411919507	10.522166394186565	7.379247971401304	12.756618903300465	12.53037206488019	6.669733232144056
ASPRV1	3.4332290232609255	3.4332290232609255	3.4332290232609255	3.4332290232609255	3.4332290232609255	3.4332290232609255	3.4332290232609255	3.4332290232609255	3.4332290232609255	3.4332290232609255	3.4332290232609255	3.4332290232609255	3.4332290232609255	3.4332290232609255	3.4332290232609255	3.4332290232609255	3.4332290232609255	3.4332290232609255	3.4332290232609255	3.4332290232609255
ASPSCR1	12.120954099320349	11.960880192057743	12.003646289935585	11.79299347096603	12.284226872053601	12.501391410133275	12.508582997648563	12.280200774818594	12.112827017150922	12.662924435107652	11.798838931494306	11.776299015734406	11.929376757216126	11.743778803480007	11.728578040164525	12.69455221930474	12.371631718688144	12.305377803032767	12.204934268855942	12.452378038318264
ASRGL1	6.1056121980909035	6.208653671066653	6.892847765445653	6.9277755963668755	6.3526508869467815	5.704748434328204	5.9861	6.989303928499665	6.376522547198745	6.457842705558103	5.225010428589056	6.693810596622512	5.959375024938496	6.754375631505499	5.574778258406339	5.426270998624126	6.420619433525449	6.222200920805649	6.445329919957671	5.334096587171944
ASS1	5.277718363763562	4.520046368633804	5.647266644901893	4.180259037931095	4.536894792032704	5.442656658932336	5.074217216147266	5.542784503046515	5.549683246443089	4.947412418642739	4.2518094875832215	3.9437240895501815	4.146948569035964	5.177741630275321	3.8846242362824746	3.4332290232609255	4.645746456000049	3.9060274597440925	3.4332290232609255	4.373860513026145
ASTE1	7.3643879651280795	7.558942585315181	7.586530372348245	7.420411709056941	7.569497220073159	8.047	8.01711	7.985015068760245	7.873176672967713	7.728860668333742	7.610625049505108	7.74738	7.807782640418057	7.473809764762997	7.571339959173342	7.66787	7.776926078216999	7.951152283720131	7.7254953557903985	8.0273
ASTL	3.4332290232609255	3.8064762287289726	3.4332290232609255	3.4332290232609255	3.4332290232609255	3.4332290232609255	3.4332290232609255	3.4332290232609255	3.4332290232609255	3.4332290232609255	3.4332290232609255	3.4332290232609255	3.4332290232609255	3.4332290232609255	3.4332290232609255	3.4332290232609255	3.4332290232609255	3.4332290232609255	3.4332290232609255	3.4332290232609255
ASTN1	3.4332290232609255	3.4332290232609255	3.4332290232609255	3.4332290232609255	3.4332290232609255	3.4332290232609255	3.4332290232609255	3.4332290232609255	3.4332290232609255	3.4332290232609255	3.4332290232609255	3.4332290232609255	3.4332290232609255	3.4332290232609255	3.4332290232609255	3.4332290232609255	3.4332290232609255	3.4332290232609255	3.4332290232609255	3.4332290232609255
ASTN2	7.68391	7.747310665196954	7.505246372748533	7.7202858343780765	7.015550095428167	9.99108	8.301402918526293	10.268108627154534	8.09268	9.272966223187591	6.846388616628624	6.894961828561949	8.079407291595306	8.342163393371242	7.096363888092885	9.29368	8.673659323262886	10.35441468592151	10.896280712880998	8.459701522371676
ASXL1	11.578949920465671	11.190308000182776	11.65432440682642	11.461057322755128	11.221436202881371	11.363141107346445	10.817870414641924	11.67184066994745	11.165145601244845	11.09982701288381	10.907252600699495	11.339315494621651	11.297979697549355	11.30168982074431	11.25494834270998	10.677789611099358	10.68852468984005	11.46594453682721	11.381546527364073	10.578270975215405
ASXL2	11.126981647479301	11.205622803496462	11.210454593439943	10.81389923789964	11.06150933431593	11.265554097022981	11.290583382370748	11.538414150438665	11.25192985063229	11.051013474400696	10.99778062991096	10.988078505095691	11.334587899509065	10.938165394307122	10.84866408985941	10.751197144805714	11.014488730300613	11.252000707825358	11.272477307508698	10.78399926363469
ASXL3	3.4332290232609255	3.4332290232609255	3.4332290232609255	3.4332290232609255	3.4332290232609255	3.4332290232609255	3.4332290232609255	3.4332290232609255	3.4332290232609255	3.4332290232609255	3.4332290232609255	3.4332290232609255	3.4332290232609255	3.4332290232609255	3.4332290232609255	3.4332290232609255	3.4332290232609255	3.4332290232609255	3.4332290232609255	3.4332290232609255
ASZ1	3.8713622521209192	3.4332290232609255	4.000793478336662	3.4332290232609255	3.987664319063925	4.308564426043528	4.192916186440862	3.8549471049290926	3.8374628564282225	4.1443292945322785	3.8818105891401884	3.4332290232609255	3.4332290232609255	3.4332290232609255	4.057221871239618	4.272666366788365	4.395554309246327	3.4332290232609255	3.4332290232609255	4.305546988018391
ATAD1	10.259529576484335	10.479325372279279	10.331419195854238	10.02679537390701	10.528718792738836	11.08931331280555	11.471324222515658	10.896393863302018	10.961951795104557	11.022092420391964	10.697621084752688	10.538302594548265	10.579019986369657	10.39337082770974	10.334635063230385	11.030132916231276	11.289367690829694	10.921106641291242	10.865906114220758	11.09303860193652
ATAD2	10.185164624517093	10.829688116627604	9.782419909681384	9.747226921087105	11.342558696442202	9.813829698950224	9.658521493926967	9.074684572998931	9.992009001394424	9.55599	10.033222728296439	9.815914461536847	8.750718643719026	10.579898639391184	10.914832077568684	9.867240408472266	10.358916589294859	9.117713871924517	10.468993409810679	10.99863615680095
ATAD2B	9.15173	9.217505784972893	9.34923	8.997674212011034	9.29087	9.455376136013065	9.474661300201344	10.017750453500737	9.422824550071653	9.307992855200272	9.24547	9.359795120643234	9.519427293839266	9.098305417351364	8.959601104870249	9.157018321149621	9.19735	9.789920335544382	9.853691576401385	9.114148803307046
ATAD5	7.651799587661501	8.282270868110256	7.517304949655955	6.675315466604216	8.645665978647619	7.545579370044623	7.494738312205164	7.611841843274102	6.838452004307598	7.24884	7.635187400044495	7.392326977723265	7.545126445595104	8.147721424417249	8.216837606359995	7.4939660883486585	7.891853245874706	7.526889836428973	8.16231	8.162002886435756
ATAT1	7.901343535496221	7.9587364100227305	7.893533926778026	8.282221469019834	7.568239357183911	8.22907	8.040920190361536	8.333597109412002	8.236142916216453	7.98797	8.1817	8.108823622916667	8.056486792413471	8.370990964308078	7.887722714873388	8.250313314646165	8.013061815956025	8.43136	8.01765	8.116124394332836
ATCAY	3.8474495689718027	3.804345833912628	3.822948211688676	3.4332290232609255	4.400666185750145	3.4332290232609255	3.4332290232609255	3.4332290232609255	3.4332290232609255	3.8446606475245733	3.4332290232609255	3.4332290232609255	3.4332290232609255	3.4332290232609255	4.075642152598675	3.4332290232609255	3.4332290232609255	3.4332290232609255	3.4332290232609255	3.4332290232609255
ATE1	10.819824283949327	11.23228889899956	11.15574498439308	11.3383	11.152895186592268	10.72555062644328	11.071697360121187	11.01507094188322	11.149522162102881	10.878622280668292	11.286978776308818	11.29583264691799	11.44252212186135	10.96244833872875	11.003733254504137	11.0101	11.003802609088604	11.182465008872262	10.9662	10.83897004271682
ATF1	10.325385284863513	10.39328791463604	10.46320485912589	10.256848256416328	10.487342968607434	10.322021311410538	10.661849176080553	10.209158218899917	10.539270100857822	10.372051603095972	10.715702555717911	10.508892984042475	10.748036819863813	10.48978531405366	10.49689429210906	10.56008940421246	10.566259720338772	10.643761344002183	10.588885021907158	10.66714765022177
ATF2	10.83657215428981	10.85926486096053	10.921824999070802	10.626390244176577	10.812894077741841	10.708988931248474	10.908685466191502	11.016448920391529	10.687400782879854	10.694559493800424	11.00511575912501	10.847165592602597	11.004795754061115	11.080479530831626	10.96076075064146	10.787974605596354	10.88905098074586	11.0347	11.067291491834784	10.965076117083058
ATF3	9.001288199631558	9.41862	8.904348890460513	7.577190710375316	9.294668881428617	9.062429096139383	10.431178231065378	10.608570315043208	9.967600980348985	10.368133806104767	8.28017	7.95121	9.106755990726848	8.506535017056056	7.54099	9.025250702548956	9.5181	8.813714908457301	8.24693	9.811979509991554
[truncated: 28,115 more rows]

## Sheet: Control _VS_PF_All-Diff
genes	baseMean	log2FoldChange	lfcSE	stat	pvalue	padj
ABHD1	40.48463624976567	6.355023123443227	0.6099685131417479	10.41860847982232	2.0391472725385058e-25	1.2573382082472428e-22
[truncated: 1,102 more rows]

## Sheet: Control_VS_PF_IL1B_All_Diff
genes	baseMean	log2FoldChange	lfcSE	stat	pvalue	padj
[truncated: 2,085 more rows]

## Sheet: PF_vs_PF_IL1B_All_Diff
genes	baseMean	log2FoldChange	lfcSE	stat	pvalue	padj
[truncated: 1,753 more rows]

[truncated: 3 more sheets: PF_vs_IL1B_All_Diff, IL1B_vs_PF_IL1B_All_Diff, IL1B_VS_Control_All_Diff]
